# Supplementary material for: Subtracting the sequence bias from partially digested MNase-seq data reveals a general contribution of TFIIS to nucleosome positioning
Source: Epigenetics Chromatin. 2017 Dec 7;10:58. doi: 10.1186/s13072-017-0165-x (PMC5719526; doi:10.1186/s13072-017-0165-x)
Supplement: Supplementary file 4 — Additional file 4. Genes included in the different categories analyzed in this work. [file 13072_2017_165_MOESM4_ESM.xlsx]

## Sheet: TSS_TTS
Gene name	Chromosome	TSS	TTS	Strand
YGL263W	7	2777	3969	W
YKL222C	11	5765	3205	C
YOL164W	15	5929	8249	W
YKL221W	11	6097	7593	W
YAL067C	1	9261	7277	C
YML131W	13	10153	11449	W
YBL107C	2	10565	9821	C
YML130C	13	13269	11437	C
YHL044W	8	13537	14497	W
YEL072W	5	13569	14745	W
YKL220C	11	13677	8869	C
YBL106C	2	13917	10869	C
YGL257C	7	14293	12373	C
YKL219W	11	14537	15881	W
YGL256W	7	14625	16441	W
YML129C	13	14773	14349	C
YOL159C-A	15	15613	14693	C
YHL042W	8	15841	17041	W
YLL063C	12	16037	14557	C
YEL071W	5	16177	17881	W
YFL056C	6	16461	14900	C
YFL055W	6	16681	19921	W
YML128C	13	16845	14957	C
YCL064C	3	16949	15237	C
YML127W	13	16993	18849	W
YCL063W	3	17249	18649	W
YNL331C	14	17421	15997	C
YLL062C	12	17741	16517	C
YLL061W	12	17945	19977	W
YBL105C	2	17965	14149	C
YOL159C	15	18029	17117	C
YKL218C	11	18501	17133	C
YGL255W	7	18905	22137	W
YNL330C	14	19373	17757	C
YDL241W	4	20193	21761	W
YML126C	13	20485	18861	C
YBL104C	2	21309	18085	C
YHL040C	8	21549	18885	C
YOL158C	15	21629	19173	C
YHL039W	8	21721	23561	W
YML125C	13	21741	20693	C
YJL218W	10	21897	22681	W
YKL217W	11	22081	24193	W
YCL061C	3	22173	18605	C
YGL254W	7	22305	23897	W
YDL240W	4	22641	26185	W
YPL274W	16	22881	24785	W
YJL217W	10	22953	23889	W
YCL059C	3	23429	22325	C
YLL058W	12	23481	25385	W
YNL329C	14	23541	19533	C
YCL058W-A	3	23561	23977	W
YML124C	13	23717	22005	C
YBL103C	2	23797	21853	C
YGL253W	7	23897	25601	W
YBL102W	2	23993	24889	W
YNL327W	14	24017	27289	W
YCL057W	3	24753	27033	W
YPL273W	16	24961	26121	W
YKL216W	11	25145	26457	W
YHL038C	8	25549	23509	C
YML123C	13	25853	23941	C
YHL036W	8	26057	27953	W
YEL066W	5	26137	27625	W
YLL057C	12	26661	25533	C
YML121W	13	26809	28025	W
YEL067C	5	26933	25989	C
YCL056C	3	27389	26981	C
YGL252C	7	27533	25581	C
YEL065W	5	27625	29601	W
YFL054C	6	27885	20877	C
YCL055W	3	27897	28945	W
YFL052W	6	28217	32577	W
YJL214W	10	28369	29284	W
YNL326C	14	28397	27229	C
YBL101C	2	28605	24949	C
YDL239C	4	28957	26277	C
YLL055W	12	29097	31777	W
YLL056C	12	29669	27149	C
YPL272C	16	29821	26581	C
YML120C	13	29877	27909	C
YPL271W	16	30049	30385	W
YGL251C	7	30269	27749	C
YPL270W	16	30385	32897	W
YDL238C	4	30485	28957	C
YML119W	13	30585	31737	W
YDL237W	4	30625	32065	W
YKL215C	11	30757	26373	C
YAL062W	1	31153	32985	W
YEL064C	5	31285	29501	C
YIL166C	9	31333	30389	C
YNL325C	14	31405	28789	C
YCL054W	3	31433	34065	W
YOL155C	15	31685	28663	C
YKL214C	11	31773	30893	C
YJL213W	10	31825	33457	W
YGL250W	7	31881	32857	W
YNL323W	14	31889	33297	W
YML118W	13	32233	34105	W
YDL236W	4	32249	33409	W
YHL035C	8	32789	27757	C
YIL166C	9	32965	31333	C
YPL269W	16	33017	35001	W
YAL061W	1	33361	34897	W
YEL063C	5	33709	31445	C
YGL249W	7	33969	35337	W
YDL235C	4	34037	33301	C
YML117W	13	34105	37817	W
YKL213C	11	34173	31901	C
YHL034C	8	34205	33053	C
YKL212W	11	34265	36649	W
YNL322C	14	34269	33205	C
YEL062W	5	34321	36401	W
YOL154W	15	34401	35425	W
YNL321W	14	34673	37545	W
YAL060W	1	35097	36393	W
YPL268W	16	35193	37873	W
YHL033C	8	35253	34565	C
YLL054C	12	35269	32301	C
YCL052C	3	35453	34005	C
YGL248W	7	35497	36841	W
YCL051W	3	35569	37689	W
YJL212C	10	36293	33333	C
YLL053C	12	36349	35373	C
YJL210W	10	36529	37841	W
YAL059W	1	36545	37329	W
YFL050C	6	36589	33029	C
YDL234C	4	36597	34141	C
YFL049W	6	36697	38745	W
YBL099W	2	36729	38929	W
YDL233W	4	36777	38377	W
YGL247W	7	36921	37593	W
YIL162W	9	37345	39137	W
YAL058W	1	37409	39033	W
YJL209W	10	37913	40049	W
YML116W	13	38089	39905	W
YPL267W	16	38161	38769	W
YKL211C	11	38237	36485	C
YDL232W	4	38465	38889	W
YHL032C	8	38621	36333	C
YGL246C	7	38829	37517	C
YCL050C	3	38869	37837	C
YGL245W	7	39001	41209	W
YPL266W	16	39041	40177	W
YBL098W	2	39121	40561	W
YKL210W	11	39121	42369	W
YAL056W	1	39217	41969	W
YIL161W	9	39425	40129	W
YLL051C	12	39541	37141	C
YHL031C	8	39549	38765	C
YEL061C	5	39661	36317	C
YHL030W	8	40065	45777	W
YFL048C	6	40213	38701	C
YFL047W	6	40425	42609	W
YLL050C	12	40437	39685	C
YNL317W	14	40609	42121	W
YLL049W	12	40657	41289	W
YOL152W	15	40705	42690	W
YBL097W	2	40785	43145	W
YCL049C	3	40805	39597	C
YPL265W	16	40929	43145	W
YJL208C	10	41237	39989	C
YCL048W-A	3	41417	41809	W
YGL244W	7	41441	43185	W
YIL159W	9	41793	46025	W
YML115C	13	41861	39965	C
YIL160C	9	41981	40205	C
YEL060C	5	42013	39877	C
YAL055W	1	42161	42833	W
YDL231C	4	42365	38797	C
YDL230W	4	42657	43713	W
YEL059C-A	5	42701	42405	C
YFL046W	6	42745	43593	W
YNL316C	14	43141	42029	C
YBL095W	2	43145	44201	W
YEL058W	5	43217	44993	W
YGL243W	7	43273	44593	W
YAL054C	1	43549	42741	C
YOL151W	15	43674	44706	W
YML114C	13	43749	41941	C
YML113W	13	44009	44913	W
YDL229W	4	44041	46009	W
YNL315C	14	44293	43237	C
YNL314W	14	44417	45321	W
YCL047C	3	44453	43509	C
YFL045C	6	44477	43469	C
YPL264C	16	44485	43237	C
YOL149W	15	44914	45658	W
YBL093C	2	45013	44117	C
YML112W	13	45041	46033	W
YAL054C	1	45069	43549	C
YGL242C	7	45261	44453	C
YKL209C	11	45285	42317	C
YGL241W	7	45417	48489	W
YBL092W	2	45545	46481	W
YFL044C	6	45589	44477	C
YAL053W	1	45761	48305	W
YEL057C	5	45853	44901	C
YIL158W	9	46193	46889	W
YLL048C	12	46453	41181	C
YPL263C	16	46549	44589	C
YML111W	13	46761	49769	W
YCL045C	3	46941	44581	C
YEL056W	5	47105	48457	W
YKL208W	11	47121	48161	W
YPL262W	16	47153	48857	W
YBL091C-A	2	47173	46525	C
YJL207C	10	47453	41237	C
YIL157C	9	47573	46749	C
YOL148C	15	47630	45790	C
YFL042C	6	47789	45661	C
YFL041W-A	6	47841	48929	W
YHL029C	8	48005	45869	C
YNL313C	14	48061	45205	C
YIL156W	9	48105	51601	W
YKL207W	11	48161	49049	W
YHL028W	8	48217	50625	W
YNL312W	14	48257	49385	W
YCL044C	3	48421	46941	C
YAL051W	1	48513	51799	W
YGL240W	7	48593	49545	W
YBL091C	2	48669	47213	C
YOL147C	15	48678	47790	C
YLL045C	12	48701	47709	C
YBL090W	2	48777	49425	W
YOL146W	15	48858	49458	W
YFL041W	6	49113	51169	W
YPL260W	16	49217	51097	W
YBL089W	2	49545	51025	W
YGL238W	7	49545	52537	W
YLL043W	12	49801	52065	W
YKL206C	11	49853	48917	C
YJL206C	10	49989	47541	C
YKL205W	11	50025	53569	W
YCL043C	3	50277	48549	C
YJL205C	10	50453	49989	C
YCL042W	3	50793	52537	W
YHL027W	8	50993	53193	W
YML110C	13	51005	49749	C
YML109W	13	51569	54513	W
YEL055C	5	51605	48285	C
YNL311C	14	51701	49325	C
YDL226C	4	52197	50925	C
YDL225W	4	52393	54193	W
YNL310C	14	52469	51813	C
YNL309W	14	52609	54049	W
YCL039W	3	52625	54905	W
YAL049C	1	52659	51739	C
YLL042C	12	52661	51917	C
YPL259C	16	52701	51013	C
YOL145C	15	52846	49462	C
YOL144W	15	53058	54538	W
YJL204C	10	53205	50573	C
YEL054C	5	53293	52485	C
YJL203W	10	53297	54265	W
YGL237C	7	53605	52549	C
YKL204W	11	53681	55745	W
YIL155C	9	53741	51725	C
YLL041C	12	54013	52741	C
YHL026C	8	54246	53133	C
YJL201W	10	54337	56385	W
YML108W	13	54729	55321	W
YHL025W	8	54794	55946	W
YFL039C	6	54829	53005	C
YAL048C	1	54843	52659	C
YIL154C	9	55069	53917	C
YIL153W	9	55177	56401	W
YOL143C	15	55350	54542	C
YOL142W	15	55538	56338	W
YGL236C	7	55814	53733	C
YNL308C	14	55933	53997	C
YFL038C	6	56037	55261	C
YEL053C	5	56181	53813	C
YFL037W	6	56265	57937	W
YML107C	13	56277	55221	C
YGL234W	7	56386	58986	W
YOL141W	15	56426	58690	W
YML106W	13	56473	57625	W
YIL152W	9	56481	57377	W
YHL024W	8	56490	59042	W
YEL052W	5	56537	58105	W
YCL038C	3	56613	54861	C
YDL224C	4	56725	54181	C
YAL047C	1	56923	54955	C
YAL046C	1	57419	56923	C
YAL044W-A	1	57503	57959	W
YNL307C	14	57741	56117	C
YNL306W	14	58121	58881	W
YEL051W	5	58321	59297	W
YAL044C	1	58483	57875	C
YFL036W	6	58545	62841	W
YOL140W	15	58690	60130	W
YML105C	13	58733	57853	C
YCL037C	3	58749	56869	C
YJL200C	10	58933	56285	C
YCL036W	3	58969	60809	W
YGL233W	7	59082	61882	W
YBL088C	2	59645	50909	C
YNL305C	14	59829	58821	C
YNL304W	14	60257	61634	W
YDL223C	4	60469	57149	C
YJL198W	10	60801	63609	W
YBL087C	2	60845	59725	C
YEL050C	5	60917	59493	C
YAL043C	1	61091	58611	C
YOL139C	15	61110	60270	C
YCL035C	3	61237	60717	C
YAL042W	1	61279	62647	W
YCL034W	3	61617	62745	W
YDL222C	4	61893	60541	C
YGL232W	7	62074	63058	W
YML104C	13	62365	58829	C
YHL023C	8	62614	59142	C
YBL086C	2	62765	61213	C
YAL041W	1	62791	65607	W
YNL302C	14	63094	61766	C
YPL257W	16	63225	64793	W
YCL033C	3	63285	62709	C
YCL032W	3	63401	64689	W
YBL085W	2	63537	66921	W
YKL203C	11	63552	55645	C
YGL231C	7	63654	62910	C
YJL197W	10	63729	67697	W
YLL040C	12	63765	54093	C
YFL034C-B	6	64053	62845	C
YGL230C	7	64382	63814	C
YNL301C	14	64614	63398	C
YFL034C-A	6	64989	64173	C
YDL220C	4	65045	61957	C
YEL048C	5	65165	64125	C
YDL219W	4	65201	65985	W
YFL034W	6	65305	68833	W
YLL039C	12	65309	63901	C
YOL138C	15	65414	61326	C
YOL137W	15	65554	67242	W
YCL031C	3	65621	64581	C
YNL300W	14	65642	66290	W
YHL021C	8	65910	64398	C
YNL299W	14	66434	68499	W
YLL038C	12	66565	65309	C
YEL047C	5	66821	65397	C
YPL256C	16	66989	64773	C
YGL229C	7	67230	64382	C
YHL020C	8	67534	66214	C
YGL228W	7	67546	69426	W
YML103C	13	67589	62525	C
YKL201C	11	67624	63704	C
YPL255W	16	67657	69089	W
YAL040C	1	67851	65467	C
YIL149C	9	68205	62909	C
YML102W	13	68265	69753	W
YLL036C	12	68293	66645	C
YCL030C	3	68389	65773	C
YIL148W	9	68433	69601	W
YLL035W	12	68441	70609	W
YNL298W	14	68723	71507	W
YDL217C	4	68773	67573	C
YJL196C	10	68957	67637	C
YOL136C	15	69006	67206	C
YEL044W	5	69049	70385	W
YPL254W	16	69249	71089	W
YJL194W	10	69305	71201	W
YBL084C	2	69565	67037	C
YHL019C	8	69582	67646	C
YAL039C	1	69611	68651	C
YGL227W	7	69634	72650	W
YHL018W	8	69682	71874	W
YCL029C	3	69981	68493	C
YCL028W	3	70089	71457	W
YOL135C	15	70094	69246	C
YML100W-A	13	70233	70569	W
YOL133W	15	70282	71090	W
YDL216C	4	70333	68965	C
YKL198C	11	70344	68160	C
YEL043W	5	70433	73449	W
YML100W	13	70569	74025	W
YBL083C	2	71181	69661	C
YJL193W	10	71361	72657	W
YBL081W	2	71561	73057	W
YAL038W	1	71679	73447	W
YOL132W	15	72418	72690	W
YPL253C	16	73069	70973	C
YLL034C	12	73197	70469	C
YGL226C-A	7	73214	72630	C
YGL226W	7	73330	73818	W
YLL033W	12	73393	74713	W
YJL192C	10	73453	72589	C
YEL042W	5	73585	75473	W
YIL147C	9	73677	69525	C
YJL191W	10	73753	74745	W
YKL197C	11	73904	70400	C
YAL037W	1	73935	74959	W
YPL252C	16	73981	73277	C
YCL026C-B	3	74021	73365	C
YDL215C	4	74109	70573	C
YOL130W	15	74122	77274	W
YFL033C	6	74645	68925	C
YBL080C	2	74741	73045	C
YPL250C	16	74789	74165	C
YHL016C	8	75038	71934	C
YFL032W	6	75121	76633	W
YBL079W	2	75185	79825	W
YHL015W	8	75370	76066	W
YJL190C	10	75381	74669	C
YKL196C	11	75616	74760	C
YEL041W	5	75665	77585	W
YKL195W	11	75788	77196	W
YJL189W	10	75897	76609	W
YIL146C	9	76037	73973	C
YAL036C	1	76211	74875	C
YPL249C-A	16	76373	75541	C
YAL035W	1	76383	79535	W
YDL214C	4	76613	74437	C
YNL297C	14	76623	71463	C
YFL030W	6	76729	78001	W
YNL295W	14	76787	78395	W
YGL225W	7	76802	78034	W
YLL032C	12	76877	73957	C
YML099C	13	77053	74293	C
YML098W	13	77225	77921	W
YHL014C	8	77318	76110	C
YIL145C	9	77349	76037	C
YOL129W	15	77522	78226	W
YCL025C	3	77982	75925	C
YIL144W	9	77985	80249	W
YEL040W	5	78033	79585	W
YDL213C	4	78245	77229	C
YDL212W	4	78361	79249	W
YHL013C	8	78382	77358	C
YKL194C	11	78696	77056	C
YGL224C	7	78974	77918	C
YCL024W	3	79106	82322	W
YFL029C	6	79205	77997	C
YJL187C	10	79341	76613	C
YPL249C	16	79405	76693	C
YOL128C	15	79478	78262	C
YHL012W	8	79690	80522	W
YAL034W-A	1	79695	80647	W
YML097C	13	79741	78261	C
YML096W	13	79897	81593	W
YKL193C	11	79928	78792	C
YJL186W	10	80113	82057	W
YEL039C	5	80173	79549	C
YFL028C	6	80237	79285	C
YLL031C	12	80309	77029	C
YOL127W	15	80322	81274	W
YEL038W	5	80377	81185	W
YGL223C	7	80398	79094	C
YNL294C	14	80439	78511	C
YDL211C	4	80485	79205	C
YNL293W	14	80579	82619	W
YKL192C	11	80640	80032	C
YBL078C	2	80765	79901	C
YKL191W	11	81020	82724	W
YGL222C	7	81230	80790	C
YLL029W	12	81321	83833	W
YHL011C	8	81742	80486	C
YFL027C	6	81933	80357	C
YFL026W	6	82073	83945	W
YML095C	13	82165	80605	C
YML094W	13	82225	82937	W
YGL221C	7	82318	81342	C
YPL248C	16	82389	79685	C
YGL220W	7	82442	82914	W
YAL034C	1	82587	80603	C
YAL033W	1	82695	83311	W
YEL037C	5	82781	81198	C
YNL292W	14	82787	84075	W
YKL190W	11	82916	83908	W
YJL185C	10	82989	81885	C
YOL126C	15	83006	81622	C
YIL143C	9	83077	80165	C
YML093W	13	83081	85873	W
YJL184W	10	83241	83825	W
YIL142W	9	83265	84921	W
YOL125W	15	83498	85266	W
YHL010C	8	83918	81902	C
YJL183W	10	84009	85441	W
YBL076C	2	84301	80941	C
YGL219C	7	84302	82798	C
YPL247C	16	84317	82549	C
YAL032C	1	84507	83251	C
YDL210W	4	84537	85937	W
YKL189W	11	84580	86156	W
YGL216W	7	84626	87346	W
YLL028W	12	84649	87017	W
YEL036C	5	84781	82973	C
YIL141W	9	85121	87945	W
YHL009C	8	85174	83918	C
YPL246C	16	85381	84477	C
YPL245W	16	85537	87089	W
YJL181W	10	85569	87609	W
YNL291C	14	86047	84071	C
YNL290W	14	86203	87323	W
YOL124C	15	86790	85310	C
YML092C	13	86813	85877	C
YEL032W	5	86897	90049	W
YAL031C	1	87075	84739	C
YLL027W	12	87193	88265	W
YDL209C	4	87261	86037	C
YAL030W	1	87263	87783	W
YFL025C	6	87317	84021	C
YDL208W	4	87465	88097	W
YOL123W	15	87466	89554	W
YGL215W	7	87506	89858	W
YNL289W	14	87827	88875	W
YBL075C	2	87829	84429	C
YDL207W	4	88217	89905	W
YPL244C	16	88237	86869	C
YPL243W	16	88417	90393	W
YLL026W	12	88449	91433	W
YKL188C	11	88632	86040	C
YJL180C	10	88637	87389	C
YJL179W	10	88705	89233	W
YIL139C	9	88733	87869	C
YKL188C	11	89016	88632	C
YIL138C	9	89741	88885	C
YBL071W-A	2	89945	90465	W
YDL206W	4	90025	92457	W
YJL178C	10	90125	89197	C
YNL288W	14	90171	91563	W
YEL031W	5	90233	94017	W
YJL177W	10	90633	91833	W
YBL069W	2	90665	92121	W
YFL024C	6	90749	87469	C
YFL023W	6	90985	93465	W
YML091C	13	91029	87117	C
YCL018W	3	91114	92586	W
YKL187C	11	91128	89192	C
YGL213C	7	91294	89934	C
YGL212W	7	91426	92426	W
YKL187C	11	91576	91128	C
YOL122C	15	91654	89558	C
YNL287W	14	91803	94963	W
YML088W	13	92201	94345	W
YBL068W	2	92345	93577	W
YGL211W	7	92426	93707	W
YAL029C	1	92515	87699	C
YLL025W	12	92769	95273	W
YIL137C	9	92829	89885	C
YAL028W	1	92855	94487	W
YOL121C	15	92918	91942	C
YIL136W	9	93577	94961	W
YGL210W	7	93762	94571	W
YKL186C	11	93784	92688	C
YDL205C	4	93997	92533	C
YDL204W	4	94121	94609	W
YKL185W	11	94148	96356	W
YEL030W	5	94209	96577	W
YCL017C	3	94382	92438	C
YOL120C	15	94430	93278	C
YAL027W	1	94607	95543	W
YDL204W	4	94609	95785	W
YHL008C	8	94670	92478	C
YJL176C	10	94685	91869	C
YJL174W	10	94961	96225	W
YNL286W	14	95099	96163	W
YFL022C	6	95101	93397	C
YPL242C	16	95173	90493	C
YML087C	13	95389	94341	C
YFL021W	6	95569	96025	W
YCL016C	3	95798	94478	C
YGL209W	7	95819	97107	W
YFL021W	6	96025	97601	W
YBL067C	2	96166	93605	C
YCL014W	3	96186	101258	W
YPL241C	16	96293	95261	C
YOL119C	15	96430	94838	C
YIL135C	9	96453	94893	C
YJL173C	10	96549	95973	C
YKL184W	11	96564	98348	W
YGL208W	7	97307	98675	W
YIL134W	9	97361	98433	W
YOL117W	15	97514	99690	W
YML086C	13	97533	95685	C
YLL024C	12	97581	95445	C
YJL172W	10	97625	99601	W
YEL029C	5	97869	96621	C
YHL007C	8	98094	94990	C
YDL203C	4	98157	96045	C
YDL202W	4	98425	99321	W
YKL183W	11	98524	100020	W
YPL240C	16	98677	96397	C
YGL207W	7	98883	102315	W
YLL023C	12	98885	97941	C
YPL239W	16	99001	100265	W
YHL004W	8	99138	100530	W
YIL133C	9	99453	98413	C
YML085C	13	99453	97805	C
YDL201W	4	99497	100449	W
YOL116W	15	99690	101114	W
YAL026C-A	1	99787	95499	C
YKL182W	11	100124	106908	W
YBL066C	2	100171	96446	C
YPL237W	16	100441	101393	W
YIL132C	9	100517	99453	C
YLL022C	12	100565	98933	C
YEL027W	5	100697	101513	W
YLL021W	12	100809	105401	W
YJL171C	10	100933	99605	C
YDL200C	4	101109	100413	C
YAL025C	1	101171	100059	C
YBL064C	2	101219	100323	C
YOL115W	15	101418	103226	W
YCL012C	3	101782	101342	C
YEL026W	5	101785	102393	W
YML082W	13	101809	103953	W
YBL063W	2	101871	105223	W
YHL003C	8	102046	100406	C
YHL002W	8	102138	104010	W
YIL131C	9	102341	100653	C
YIL130W	9	102657	105753	W
YPL236C	16	102997	101397	C
YPL235W	16	103129	104777	W
YFL018C	6	103221	101549	C
YCL011C	3	103406	102014	C
YDL199C	4	103437	101109	C
YFL017W-A	6	103649	103969	W
YOL114C	15	103950	103286	C
YNL284C	14	104063	103095	C
YOL113W	15	104154	106290	W
YHL001W	8	104218	105218	W
YML081C-A	13	104237	103821	C
YCL010C	3	104406	103406	C
YFL017C	6	104493	103829	C
YJL168C	10	104526	101966	C
YML081W	13	104641	108585	W
YDL198C	4	104661	103565	C
YJL167W	10	104858	106114	W
YPL234C	16	105525	104717	C
YCL009C	3	105582	104502	C
YPL233W	16	105633	107113	W
YAL024C	1	105987	101483	C
YHR001W	8	106002	107498	W
YFL016C	6	106309	104613	C
YJL166W	10	106330	106826	W
YOL112W	15	106538	108226	W
YDL197C	4	106869	104773	C
YCL008C	3	106878	105582	C
YEL025C	5	106933	102309	C
YCL005W-A	3	106962	107530	W
YDL195W	4	107089	111169	W
YPL232W	16	107113	108217	W
YKL181W	11	107116	108772	W
YNL283C	14	107159	105031	C
YEL024W	5	107161	108425	W
YFL014W	6	107209	107745	W
YBL061C	2	107515	105227	C
YGL206C	7	107623	102287	C
YNL282W	14	107643	108427	W
YBL060W	2	107687	109991	W
YHR001W-A	8	107754	108434	W
YCL005W	3	107970	108866	W
YGL205W	7	107979	110595	W
YNL281W	14	108427	109107	W
YPL231W	16	108585	114369	W
YHR002W	8	108658	109954	W
YAL023C	1	108667	106163	C
YML080W	13	108689	110105	W
YCL004W	3	109018	111810	W
YLL020C	12	109029	105397	C
YOL111C	15	109054	108126	C
YOL110W	15	109114	109986	W
YKL180W	11	109204	110268	W
YJL165C	10	109622	106790	C
YFL013C	6	109957	107853	C
YOL109W	15	110218	110839	W
YAL022C	1	110467	108859	C
YNL280C	14	110479	108951	C
YBL059C-A	2	110571	109963	C
YBL059W	2	110679	111407	W
YEL023C	5	111117	108429	C
YHR003C	8	111334	109942	C
YEL022W	5	111337	115873	W
YDL194W	4	111369	114273	W
YJL164C	10	111382	109718	C
YBL058W	2	111407	112823	W
YLL018C	12	111653	109741	C
YCL002C	3	111726	110550	C
YML077W	13	111785	112385	W
YCL001W	3	111842	112514	W
YOL108C	15	111926	111190	C
YOL107W	15	112042	113146	W
YKL179C	11	112536	110200	C
YNL278W	14	113163	116531	W
YHR004C	8	113278	111518	C
YIL129C	9	113341	106013	C
YJL163C	10	113422	111558	C
YAL021C	1	113435	110619	C
YBL057C	2	113451	112739	C
YBL056W	2	113639	115559	W
YIL128W	9	113729	116993	W
YDL193W	4	114569	116001	W
YAL020C	1	114683	113563	C
YGL203C	7	114743	112423	C
YKL178C	11	114888	112896	C
YHR005C	8	114950	113398	C
YPL230W	16	115057	116585	W
YML076C	13	115373	112493	C
YJL162C	10	115662	113622	C
YFL010C	6	115773	114949	C
YGL202W	7	115931	117683	W
YHR005C-A	8	115942	115390	C
YFL009W	6	115969	118545	W
YOL105C	15	116086	113958	C
YEL021W	5	116121	117049	W
YDL192W	4	116265	117041	W
YLL015W	12	116305	121177	W
YNL277W-A	14	116683	117107	W
YPL229W	16	117041	117961	W
YJL161W	10	117138	117938	W
YEL020W-A	5	117145	117577	W
YBL055C	2	117219	115491	C
YNL277W	14	117251	118891	W
YDL191W	4	117617	118705	W
YIL127C	9	117677	116941	C
YHR006W	8	117770	119530	W
YIL126W	9	117809	122201	W
YPL228W	16	118249	120161	W
YCR002C	3	118406	117358	C
YKL176C	11	118552	115296	C
YCR003W	3	118602	119290	W
YKL175W	11	118740	120468	W
YNL275W	14	119075	121043	W
YJL160C	10	119110	117870	C
YML075C	13	119133	115581	C
YFL008W	6	119385	123241	W
YAL017W	1	119863	124447	W
YJL159W	10	120266	121992	W
YCR004C	3	120526	119430	C
YGL201C	7	120975	117567	C
YLL014W	12	121313	121809	W
YEL019C	5	121325	120381	C
YML074C	13	121365	119989	C
YPL227C	16	121429	120173	C
YEL018W	5	121449	122385	W
YPL226W	16	121737	125593	W
YDL190C	4	121797	118637	C
YHR007C	8	121846	119822	C
YDL189W	4	121969	123769	W
YBL052C	2	122139	119371	C
YNL274C	14	122215	121007	C
YKL174C	11	122344	120256	C
YCR005C	3	122398	120846	C
YIL125W	9	122417	125929	W
YKL173W	11	122420	125652	W
YNL273W	14	122843	126651	W
YJL158C	10	122996	121956	C
YEL017C-A	5	123037	122325	C
YEL017W	5	123193	124721	W
YFL007W	6	123345	129985	W
YGL200C	7	123375	122623	C
YGL198W	7	123587	124371	W
YOL103W	15	123802	125946	W
YML073C	13	124221	123157	C
YGL197W	7	124371	129739	W
YAL016W	1	124799	126863	W
YBL051C	2	124843	122347	C
YLL013C	12	125005	121645	C
YBL050W	2	125055	126191	W
YDL188C	4	125181	123829	C
YLL012W	12	125489	127313	W
YKL172W	11	125740	127180	W
YHR009C	8	125926	123982	C
YPL225W	16	125969	126521	W
YIL124W	9	126153	127169	W
YEL016C	5	126413	124653	C
YHR010W	8	126466	127610	W
YEL015W	5	126593	128417	W
YDL185W	4	126681	130169	W
YOL102C	15	126710	126006	C
YKL171W	11	127316	130468	W
YIL123W	9	127457	129889	W
YLL011W	12	127473	129049	W
YCR007C	3	127534	125750	C
YHR011W	8	127674	129098	W
YOL101C	15	128006	126950	C
YCR008W	3	128010	130538	W
YAL015C	1	128075	126747	C
YPL224C	16	128285	126565	C
YEL013W	5	128585	130945	W
YOL100W	15	128994	132514	W
YJL156C	10	129020	126444	C
YAL014C	1	129075	128171	C
YNL272C	14	129183	126823	C
YPL223C	16	129229	128589	C
YAL013W	1	129239	130567	W
YHR012W	8	129450	130762	W
YML072C	13	129557	124581	C
YGL196W	7	129867	131283	W
YPL222W	16	130041	132313	W
YFL005W	6	130145	131201	W
YIL122W	9	130337	131745	W
YKL170W	11	130540	131228	W
YDL184C	4	130549	130205	C
YAL012W	1	130703	132087	W
YJL155C	10	130804	129060	C
YLL010C	12	130853	128957	C
YLL009C	12	131461	131085	C
YHR013C	8	131494	130582	C
YGL195W	7	131499	139619	W
YCR009C	3	131614	130542	C
YEL012W	5	131641	132657	W
YFL004W	6	131657	134489	W
YML071C	13	131669	129733	C
YLL008W	12	131681	134153	W
YDL183C	4	131901	130765	C
YIL121W	9	132193	133993	W
YAL011W	1	132199	134111	W
YBL047C	2	132219	127635	C
YBL046W	2	132423	133871	W
YPL221W	16	132809	135593	W
YEL011W	5	133089	135313	W
YCR010C	3	133238	132094	C
YDL182W	4	133409	134761	W
YML070W	13	133417	135249	W
YJL154C	10	134052	130980	C
YKL167C	11	134168	133552	C
YDL181W	4	135009	135537	W
YHR015W	8	135226	136442	W
YIL120W	9	135249	136185	W
YML069W	13	135441	137169	W
YNL271C	14	135671	129391	C
YAL010C	1	135707	134091	C
YDL180W	4	135729	137633	W
YPL220W	16	135753	136545	W
YBL045C	2	135811	133859	C
YAL009W	1	135823	136703	W
YFL003C	6	135837	134549	C
YJL153C	10	135908	134148	C
YOL097W-A	15	136034	136442	W
YJL153C	10	136316	135908	C
YLL007C	12	136381	134117	C
YLL006W	12	136521	139777	W
YBL043W	2	136567	137599	W
YPL219W	16	136721	138145	W
YJL151C	10	136804	136348	C
YAL008W	1	136863	137639	W
YCR011C	3	137022	133670	C
YJL150W	10	137344	139408	W
YML068W	13	137489	139297	W
YCR012W	3	137674	139058	W
YNL270C	14	137719	135871	C
YOL097C	15	137862	136454	C
YIL119C	9	138061	136325	C
YDL179W	4	138105	139329	W
YNL268W	14	138179	140571	W
YAL007C	1	138451	137571	C
YHR016C	8	138502	136670	C
YPL218W	16	138633	139529	W
YHR017W	8	138690	139890	W
YOL096C	15	139086	138038	C
YDL178W	4	139489	141137	W
YIL118W	9	139617	140569	W
YGL194C-A	7	140215	139575	C
YML067C	13	140237	138917	C
YBL042C	2	140339	138163	C
YEL009C	5	140365	138829	C
YJL148W	10	140368	141392	W
YKL165C	11	140760	137752	C
YNL267W	14	140771	144243	W
YBL041W	2	140991	142119	W
YLL004W	12	141065	142985	W
YCR014C	3	141094	139174	C
YOL095C	15	141406	139086	C
YHR018C	8	141454	139790	C
YEL007W	5	141497	144033	W
YAL005C	1	141683	139371	C
YIL117C	9	141693	140533	C
YDL177C	4	141797	141093	C
YGL194C	7	141799	140399	C
YDL176W	4	141953	144281	W
YML066C	13	141997	141493	C
YML065W	13	142105	145105	W
YAL003W	1	142127	143439	W
YGL192W	7	142139	144107	W
YCR015C	3	142206	141094	C
YOL094C	15	142606	141550	C
YJL147C	10	142660	141188	C
YOL093W	15	142786	143802	W
YIL116W	9	142857	144161	W
YBL040C	2	142923	142011	C
YBL039W-B	2	143103	143647	W
YLL003W	12	143145	146105	W
YJL146W	10	143152	144888	W
YKL164C	11	143176	141536	C
YPL217C	16	143221	139629	C
YPL216W	16	143409	147161	W
YAL002W	1	143599	147599	W
YCR016W	3	143602	144674	W
YHR019C	8	143614	141814	C
YHR020W	8	143858	146130	W
YOL092W	15	144178	145170	W
YEL006W	5	144281	145681	W
YKL163W	11	144324	145820	W
YGL193C	7	144495	141991	C
YGL191W	7	144715	145451	W
YJL145W	10	145072	146104	W
YNL265C	14	145319	144191	C
YDL175C	4	145549	144277	C
YBL039C	2	145811	143859	C
YML064C	13	145973	144965	C
YBL038W	2	146119	146903	W
YLL002W	12	146257	147649	W
YJL144W	10	146328	146880	W
YML063W	13	146433	147361	W
YNL264C	14	146647	145431	C
YEL005C	5	146789	145781	C
YEL004W	5	146905	148121	W
YFL002C	6	146965	144973	C
YJL143W	10	147056	147944	W
YFL001W	6	147097	148481	W
YBL037W	2	147119	150383	W
YOL090W	15	147346	150306	W
YPL215W	16	147393	148593	W
YDL174C	4	147629	145749	C
YCR017C	3	147678	144574	C
YLL001W	12	147849	150329	W
YGL190C	7	147951	145631	C
YNL263C	14	147983	146807	C
YEL003W	5	148121	148705	W
YDL173W	4	148153	149097	W
YNL262W	14	148195	154915	W
YML062C	13	148733	147413	C
YHR021C	8	148742	147774	C
YIL115C	9	148885	144197	C
YKL162C	11	148944	147472	C
YFR001W	6	148985	149817	W
YGL189C	7	149007	148167	C
YHR021W-A	8	149458	150418	W
YFR002W	6	149993	152601	W
YIL114C	9	150029	149013	C
YEL002C	5	150085	148549	C
YHR022C	8	150310	149374	C
YPL214C	16	150317	148493	C
YIL113W	9	150529	151249	W
YPL213W	16	150569	151617	W
YJL142C	10	150676	147812	C
YJL140W	10	150856	151712	W
YKL161C	11	150904	149072	C
YEL001C	5	151029	150221	C
YAL001C	1	151211	147523	C
YBL036C	2	151235	150331	C
YHR022C-A	8	151286	150430	C
YIL112W	9	151561	154825	W
YHR023W	8	151618	157570	W
YML061C	13	151677	148893	C
YJL139C	10	151716	150876	C
YML060W	13	151809	153161	W
YAR002W	1	152215	153991	W
YCR019W	3	152698	154018	W
YGL186C	7	152863	151007	C
YJL139C	10	153084	151716	C
YFR003C	6	153189	152525	C
YKL160W	11	153204	153772	W
YPL212C	16	153213	151349	C
YFR004W	6	153345	154353	W
YPL211W	16	153449	154265	W
YER001W	5	153473	156033	W
YOL089C	15	153542	150294	C
YBL035C	2	153683	151235	C
YLR001C	12	154021	151253	C
YGL185C	7	154343	153103	C
YKL159C	11	154512	153624	C
YAR002C-A	1	154763	153899	C
YJL138C	10	154804	153292	C
YOL088C	15	154814	153766	C
YNL261W	14	154915	156843	W
YAR003W	1	154935	156807	W
YKL157W	11	154964	158420	W
YCR020C	3	155118	153918	C
YIL111W	9	155145	155849	W
YCR020W-B	3	155274	155914	W
YDL171C	4	155933	149101	C
YFR005C	6	155973	154341	C
YIL110W	9	156001	157337	W
YFR006W	6	156121	157801	W
YJL137C	10	156188	154804	C
YPL210C	16	156237	154181	C
YDL170W	4	156313	157961	W
YLR002C	12	156381	154181	C
YGL184C	7	156455	154663	C
YER002W	5	156769	157593	W
YCR021C	3	157214	156030	C
YJL136C	10	157340	156356	C
YNL260C	14	157383	156559	C
YPL209C	16	157653	156445	C
YLR003C	12	157773	156709	C
YPL208W	16	157817	159633	W
YGL181W	7	157867	159211	W
YNL259C	14	157911	157559	C
YJL135W	10	158136	159568	W
YML059C	13	158317	153085	C
YBL034C	2	158451	153739	C
YKL156W	11	158572	159388	W
YAR007C	1	158699	156747	C
YDL169C	4	158749	158109	C
YAR008W	1	158863	159871	W
YOL087C	15	158918	155211	C
YOL086W-A	15	159130	159442	W
YER003C	5	159157	157453	C
YHR024C	8	159222	157470	C
YFR007W	6	159273	160417	W
YML058W	13	159329	159977	W
YER004W	5	159337	160489	W
YHR025W	8	159402	160570	W
YGL180W	7	159523	163011	W
YDL168W	4	159537	160913	W
YBL033C	2	159715	158571	C
YLR004C	12	159813	157885	C
YPL207W	16	159849	162417	W
YJL133C-A	10	159884	159460	C
YLR005W	12	160001	161641	W
YML057W	13	160089	162089	W
YBL032W	2	160103	161447	W
YIL109C	9	160277	157229	C
YNL258C	14	160415	158007	C
YJL133W	10	160440	161688	W
YCR023C	3	160454	158302	C
YER005W	5	160489	162505	W
YFR008W	6	160505	161545	W
YOL086C	15	160638	159470	C
YIL108W	9	160657	163025	W
YHR026W	8	160698	161682	W
YKL155C	11	161384	159104	C
YKL154W	11	161516	162388	W
YBL031W	2	161679	162783	W
YJL132W	10	161904	164264	W
YOL084W	15	162154	165298	W
YCR024C	3	162254	160646	C
YFR009W	6	162425	164889	W
YER006W	5	162681	164385	W
YDL167C	4	163213	160805	C
YPL206C	16	163669	162453	C
YLR006C	12	164077	161645	C
YPL204W	16	164081	165873	W
YDL166C	4	164109	163333	C
YBL030C	2	164147	162771	C
YDL165W	4	164241	164937	W
YML056C	13	164301	162101	C
YLR007W	12	164385	165513	W
YNL257C	14	164399	160647	C
YER007W	5	164449	166161	W
YKL152C	11	164456	163480	C
YNL256W	14	164571	167155	W
YML055W	13	164745	165353	W
YHR027C	8	164774	161582	C
YKL150W	11	164844	167564	W
YBL029C-A	2	164883	164491	C
YFR010W	6	164985	166641	W
YGL179C	7	165079	163375	C
YJL131C	10	165380	164036	C
YOL083W	15	165610	166850	W
YIL107C	9	165957	163165	C
YPL203W	16	166057	167641	W
YBL029W	2	166095	167359	W
YLR008C	12	166189	165309	C
YKL151C	11	166272	164840	C
YIL106W	9	166313	167561	W
YLR009W	12	166345	167265	W
YGL178W	7	166907	171155	W
YER007C-A	5	166925	165965	C
YDL164C	4	167301	164805	C
YFR011C	6	167301	166541	C
YML054C	13	167341	165541	C
YHR028C	8	167478	164886	C
YDL161W	4	167697	169249	W
YLR010C	12	167813	167117	C
YNL255C	14	167823	166983	C
YBL028C	2	167891	167363	C
YFR012W	6	167977	169297	W
YCR027C	3	168182	166734	C
YBL027W	2	168375	169511	W
YOL082W	15	168434	170082	W
YHR029C	8	168598	167550	C
YKL149C	11	168848	167448	C
YLR011W	12	168977	169969	W
YAR014C	1	169027	166611	C
YAR015W	1	169255	170479	W
YNL254C	14	169303	167823	C
YPL202C	16	169445	167693	C
YDL160C-A	4	169637	169133	C
YIL105C	9	169805	167421	C
YML053C	13	169853	168949	C
YFR013W	6	169857	172393	W
YNL253W	14	169987	171371	W
YML052W	13	170369	171369	W
YHR030C	8	170534	168726	C
YBL026W	2	170551	171135	W
YOL081W	15	170786	180514	W
YPL201C	16	171189	169693	C
YPL200W	16	171233	173025	W
YBL025W	2	171423	172207	W
YML051W	13	171529	173009	W
YIL104C	9	171533	169877	C
YKL148C	11	171536	168960	C
YKL146W	11	171628	173956	W
YIL103W	9	171649	173097	W
YAR018C	1	171723	170227	C
YER008C	5	171885	167733	C
YER009W	5	172065	172665	W
YDL160C	4	172213	169805	C
YNL252C	14	172303	171327	C
YDL159W	4	172433	174145	W
YBL024W	2	172503	174687	W
YCR028C	3	172542	170150	C
YPL199C	16	172805	171901	C
YJL130C	10	172956	165596	C
YHR031C	8	173014	170670	C
YPL198W	16	173113	174793	W
YML050W	13	173137	174185	W
YGL176C	7	173199	171335	C
YER010C	5	173389	172549	C
YCR028C-A	3	173518	172742	C
YIL102C-A	9	173645	172213	C
YFR014C	6	173933	172325	C
YKL145W	11	174140	175764	W
YGL175C	7	174351	173199	C
YGL174W	7	174523	175467	W
YNL251C	14	174599	172455	C
YDL156W	4	174825	176633	W
YPL196W	16	174977	175905	W
YLR014C	12	175021	171997	C
YLR015W	12	175169	177305	W
YAR019C	1	175179	172163	C
YER011W	5	175209	176113	W
YNL250W	14	175387	179371	W
YHR033W	8	175498	177090	W
YPL195W	16	176185	179145	W
YFR015C	6	176493	174125	C
YCR030C	3	176510	173654	C
YKL144C	11	176576	175600	C
YDL155W	4	176633	178201	W
YKL143W	11	176740	178324	W
YLR016C	12	177469	176485	C
YLR017W	12	177553	178681	W
YJL129C	10	177580	173508	C
YBL023C	2	177611	174939	C
YER012W	5	177761	178577	W
YHR034C	8	178030	176894	C
YHR035W	8	178186	180218	W
YML049C	13	178189	174197	C
YDL154W	4	178201	180009	W
YCR031C	3	178254	177390	C
YML048W	13	178385	179889	W
YKL142W	11	178420	179244	W
YER013W	5	178817	182273	W
YPL194W	16	179289	181249	W
YCR032W	3	179410	186050	W
YKL141W	11	179636	180396	W
YLR018C	12	179693	178581	C
YLR019W	12	179985	181737	W
YDL154W	4	180009	181097	W
YHR036W	8	180218	181938	W
YIL098C	9	180277	179701	C
YJL128C	10	180332	177812	C
YIL097W	9	180337	182097	W
YKL140W	11	180484	182652	W
YGL173C	7	180519	175311	C
YGL172W	7	180675	182211	W
YFR016C	6	180829	176997	C
YNL249C	14	181039	178903	C
YPL193W	16	181369	182953	W
YML046W	13	181393	183433	W
YBL022C	2	181411	177795	C
YOL080C	15	181478	180406	C
YOL078W	15	181658	185242	W
YJL127C-B	10	181780	181252	C
YHR037W	8	181938	183866	W
YBL021C	2	182147	181507	C
YBL020W	2	182335	184207	W
YGL171W	7	182379	184179	W
YER014W	5	182561	184313	W
YNL248C	14	182679	181167	C
YKL139W	11	182716	184580	W
YNL247W	14	182843	185323	W
YFR017C	6	182925	182157	C
YDL153C	4	183061	181101	C
YDL150W	4	183233	184713	W
YIL096C	9	183237	181981	C
YLR020C	12	183445	181477	C
YLR021W	12	183553	184209	W
YIL095W	9	183697	186457	W
YHR038W	8	184034	184802	W
YBL019W	2	184263	185975	W
YFR018C	6	184285	183013	C
YJL127C	10	184348	181780	C
YJL126W	10	184456	185480	W
YER015W	5	184473	186977	W
YFR019W	6	184481	191385	W
YAR028W	1	184831	186735	W
YDL149W	4	184897	187977	W
YLR022C	12	184941	184117	C
YKL138C-A	11	185056	184496	C
YOL077W-A	15	185402	185786	W
YNL246W	14	185435	186595	W
YKL138C	11	185800	185168	C
YGL169W	7	185995	187491	W
YCR033W	3	186282	190330	W
YBL018C	2	186531	185907	C
YJL125C	10	186732	185428	C
YOL077C	15	186798	185782	C
YNL245C	14	186927	185647	C
YHR039C	8	186950	184750	C
YOL076W	15	186978	189522	W
YLR023C	12	187317	185021	C
YNL244C	14	187583	187071	C
YHR039C-A	8	187702	187062	C
YIL094C	9	187709	186173	C
YJL124C	10	187812	186852	C
YPL190C	16	187837	184893	C
YHR040W	8	187890	189074	W
YNL243W	14	188003	190963	W
YPL189W	16	188129	190961	W
YER016W	5	188233	189337	W
YPL189C-A	16	188637	188093	C
YKL135C	11	188766	186286	C
YIL093C	9	188869	187885	C
YIL092W	9	189001	191097	W
YJL123C	10	189476	187932	C
YJL122W	10	189680	190368	W
YHR041C	8	189870	188918	C
YAR035W	1	189991	192391	W
YHR042W	8	190490	192786	W
YCR034W	3	190546	191874	W
YDL148C	4	190637	187853	C
YDL147W	4	190873	192401	W
YGL167C	7	190895	187471	C
YGL166W	7	191123	191923	W
YJL121C	10	191124	190284	C
YNL242W	14	191187	196115	W
YPL188W	16	191401	192857	W
YKL134C	11	191494	188854	C
YJL118W	10	191616	192464	W
YBL017C	2	191795	186779	C
YML043C	13	191925	190101	C
YER017C	5	191949	189445	C
YJL117W	10	192464	193592	W
YDL146W	4	192569	194425	W
YAR042W	1	192583	196255	W
YML042W	13	192689	193641	W
YER018C	5	192717	191949	C
YER019W	5	192849	194297	W
YCR035C	3	193046	191638	C
YKL133C	11	193110	191606	C
YIL091C	9	193237	190933	C
YCR036W	3	193258	194378	W
YIL090W	9	193425	195369	W
YLR024C	12	193493	187317	C
YOL075C	15	193622	189254	C
YML042W	13	193641	194937	W
YHR043C	8	193662	192726	C
YPL187W	16	193681	194145	W
YBL015W	2	194031	195863	W
YLR025W	12	194377	195401	W
YER019C-A	5	194629	194197	C
YFR021W	6	194705	196345	W
YOL073C	15	194838	193798	C
YOL072W	15	194962	196394	W
YKL132C	11	195062	193302	C
YER020W	5	195065	196553	W
YJL116C	10	195068	193508	C
YHR044C	8	195214	193958	C
YHR045W	8	195402	197626	W
YIL089W	9	195569	196664	W
YPL186C	16	195677	194269	C
YML041C	13	195797	194813	C
YKL130C	11	196086	195134	C
YJL115W	10	196208	197304	W
YOL071W	15	196522	197178	W
YGL163C	7	196567	193591	C
YFR022W	6	196569	199153	W
YLR026C	12	196637	195317	C
YER021W	5	196889	198585	W
YCR037C	3	197222	194310	C
YGL162W	7	198019	199115	W
YNL241C	14	198111	196127	C
YLR027C	12	198125	196725	C
YHR046C	8	198366	197158	C
YDL145C	4	198461	194397	C
YOL070C	15	198758	197165	C
YER022W	5	198785	200913	W
YPL184C	16	198861	195877	C
YOL069W	15	198906	200370	W
YPL183W-A	16	198993	199521	W
YIL088C	9	199477	197861	C
YDL144C	4	199781	198565	C
YDL143W	4	199961	201697	W
YNL240C	14	200023	198399	C
YKL129C	11	200254	196174	C
YGL161C	7	200255	199087	C
YFR023W	6	200281	201473	W
YNL239W	14	200411	202019	W
YGL160W	7	200443	202371	W
YER023W	5	201033	202081	W
YHR047C	8	201374	198590	C
YLR028C	12	201533	199413	C
YKL128C	11	201558	200358	C
YBL014C	2	201787	198931	C
YBL013W	2	202015	203440	W
YER024W	5	202161	205025	W
YNL238W	14	202171	204867	W
YOL068C	15	202550	200158	C
YPL183C	16	202565	199413	C
YLR029C	12	202645	201821	C
YDL142C	4	202661	201605	C
YGL159W	7	202707	204027	W
YDL141W	4	202809	205345	W
YKL127W	11	203146	205050	W
YPL181W	16	203185	205041	W
YIL084C	9	203301	202093	C
YBL011W	2	203440	205952	W
YFR024C-A	6	203453	201709	C
YML038C	13	204237	202557	C
YHR048W	8	204538	206418	W
YOL066C	15	204622	202702	C
YFR025C	6	204773	203661	C
YLR032W	12	204921	208569	W
YIL083C	9	204989	203509	C
YKL126W	11	205138	207426	W
YNL237W	14	205139	206739	W
YER025W	5	205193	207089	W
YPL180W	16	205241	207865	W
YJL112W	10	205256	207576	W
YCR042C	3	205414	201153	C
YML037C	13	205461	204237	C
YML036W	13	205609	206289	W
YOL065C	15	205934	204622	C
YHR049W	8	206418	207306	W
YGL158W	7	206651	208659	W
YCR043C	3	206694	206158	C
YNL236W	14	206891	209851	W
YBL010C	2	206972	205860	C
YBL009W	2	207160	209312	W
YOL064C	15	207206	206110	C
YFR027W	6	207249	208329	W
YFR026C	6	207261	205677	C
YHR050W	8	207466	209290	W
YKL125W	11	207746	209930	W
YJL111W	10	207816	209728	W
YCR044C	3	207974	206854	C
YPL179W	16	208001	209985	W
YER026C	5	208557	207517	C
YLR033W	12	208641	210481	W
YGL157W	7	208915	210131	W
YML035C	13	209061	206133	C
YML034W	13	209449	212265	W
YKL124W	11	210018	212122	W
YFR028C	6	210093	208421	C
YNL234W	14	210179	211547	W
YOL063C	15	210334	207398	C
YGL156W	7	210339	213803	W
YER027C	5	210349	208749	C
YCR046C	3	210446	209774	C
YHR052W	8	210802	212050	W
YFR029W	6	210857	212953	W
YDL140C	4	211165	205237	C
YCR047C	3	211646	210542	C
YJL110C	10	211676	209804	C
YNL233W	14	211755	214675	W
YCR048W	3	211842	213858	W
YER028C	5	211957	210653	C
YOL062C	15	212022	210510	C
YIL079C	9	212045	210805	C
YDL139C	4	212093	211277	C
YPL178W	16	212105	212881	W
YLR034C	12	212141	210269	C
YOL061W	15	212194	213898	W
YIL078W	9	212449	214769	W
YKL122C	11	212694	211966	C
YDL138W	4	213065	215753	W
YFR030W	6	213193	216457	W
YER029C	5	213245	212501	C
YER030W	5	213369	214025	W
YKL121W	11	213538	216514	W
YGL155W	7	213947	215603	W
YML032C	13	213981	212221	C
YCR051W	3	214050	214882	W
YPL177C	16	214125	212957	C
YML031W	13	214145	216233	W
YLR035C	12	214493	212261	C
YER031C	5	214781	213925	C
YCR052W	3	214882	216634	W
YNL232W	14	214883	215963	W
YER032W	5	214993	217889	W
YDL137W	4	216009	217217	W
YGL154C	7	216135	215351	C
YGL153W	7	216235	217307	W
YML030W	13	216401	217145	W
YBL007C	2	216476	212476	C
YIL077C	9	216533	214773	C
YIL076W	9	216625	217713	W
YCR053W	3	216634	218314	W
YKL120W	11	216826	218218	W
YOL060C	15	217118	213742	C
YOL059W	15	217130	218714	W
YBL006C	2	217164	216476	C
YNL231C	14	217231	215927	C
YML029W	13	217297	220057	W
YJL109C	10	217332	211908	C
YGL151W	7	217483	221011	W
YDL136W	4	217529	218497	W
YHR056C	8	217885	216236	C
YPL176C	16	218397	215717	C
YPL175W	16	218521	220097	W
YNL230C	14	218743	217231	C
YHR057C	8	218869	218109	C
YKL119C	11	218918	218046	C
YOL058W	15	219146	220602	W
YDL135C	4	219365	218381	C
YKL117W	11	219770	220834	W
YHR058C	8	219925	218869	C
YHR059W	8	220057	220585	W
YML028W	13	220097	220849	W
YFR031C	6	220133	216525	C
YCR054C	3	220166	218246	C
YNL229C	14	220415	218975	C
YJL106W	10	220488	223448	W
YJL108C	10	220684	217524	C
YHR060W	8	220729	221273	W
YOL057W	15	220730	223018	W
YIL075C	9	220757	217741	C
YDL134C	4	221301	219573	C
YML027W	13	221329	222649	W
YFR031C-A	6	221461	220365	C
YER033C	5	221501	217997	C
YDL133C-A	4	221901	221517	C
YLR036C	12	222197	221157	C
YDL133W	4	222281	223833	W
YNL227C	14	222479	220631	C
YHR061C	8	222509	221317	C
YIL074C	9	222621	220981	C
YKL116C	11	222742	220726	C
YPL174C	16	222909	220117	C
YPL173W	16	223097	224201	W
YOL056W	15	223186	224330	W
YCR057C	3	223318	220350	C
YJL105W	10	223608	226704	W
YHR062C	8	223821	222797	C
YFR032C-A	6	223853	223149	C
YML026C	13	223901	222717	C
YDL132W	4	224001	226785	W
YKL115C	11	224158	222886	C
YCR059C	3	224262	223318	C
YCR060W	3	224378	224746	W
YNL225C	14	224511	222703	C
YIL073C	9	224573	222813	C
YFR033C	6	224869	224181	C
YHR063C	8	225213	223941	C
YER036C	5	225245	223269	C
YLR038C	12	225253	224613	C
YML025C	13	225413	224317	C
YCR061W	3	225514	227794	W
YKL113C	11	225566	224254	C
YER037W	5	225817	227049	W
YML024W	13	225857	226825	W
YPL172C	16	225869	224261	C
YFR034C	6	225981	224869	C
YKL112W	11	226026	228434	W
YGL150C	7	226263	220927	C
YGL148W	7	226331	227627	W
YFR035C	6	226453	225981	C
YOL055C	15	226454	224390	C
YFR036W	6	226921	227377	W
YNL224C	14	227199	224655	C
YHR064C	8	227205	225341	C
YJL104W	10	227272	228008	W
YDL131W	4	227313	228785	W
YNL223W	14	227371	228811	W
YPL171C	16	227397	226053	C
YBL004W	2	227528	235216	W
YPL170W	16	228217	228889	W
YCR063W	3	228290	229274	W
YER038C	5	228309	225845	C
YGL147C	7	228383	227639	C
YOL054W	15	228546	229978	W
YLR039C	12	228565	225357	C
YML023C	13	228709	226837	C
YML022W	13	228881	229817	W
YNL222W	14	229059	229867	W
YHR065C	8	229085	227413	C
YDL130W-A	4	229113	229593	W
YFR037C	6	229213	227341	C
YCR065W	3	229274	231314	W
YHR066W	8	229305	230753	W
YFR038W	6	229361	231929	W
YLR040C	12	229701	228773	C
YER040W	5	229713	232217	W
YGL146C	7	229759	228383	C
YDL130W	4	229809	230625	W
YIL071C	9	230013	228565	C
YOL053W	15	230162	231426	W
YGL145W	7	230187	232451	W
YML021C	13	230829	229581	C
YPL169C	16	230885	228837	C
YDL129W	4	230897	232241	W
YHR067W	8	230921	232081	W
YML020W	13	230985	233273	W
YJL103C	10	231068	228812	C
YPL168W	16	231073	232513	W
YJL102W	10	231136	233840	W
YIL070C	9	231149	230149	C
YLR042C	12	231413	229917	C
YCR066W	3	231450	233082	W
YKL109W	11	231546	233898	W
YOL052C-A	15	231798	231302	C
YHR068W	8	232081	233537	W
YLR043C	12	232093	231517	C
YER041W	5	232393	234849	W
YIL069C	9	232461	231341	C
YDL128W	4	232569	234033	W
YML019W	13	233433	234705	W
YFR039C	6	233669	232013	C
YOL052C	15	233702	232326	C
YFR040W	6	233929	237321	W
YKL108W	11	233994	235530	W
YNL221C	14	234103	230935	C
YLR044C	12	234213	232285	C
YNL220W	14	234323	235803	W
YGL144C	7	234623	232423	C
YHR069C	8	234733	233437	C
YOL051W	15	234762	238402	W
YHR070W	8	234809	236609	W
YER042W	5	234849	235545	W
YDL127W	4	234865	236001	W
YIL068C	9	235533	232941	C
YKL107W	11	235602	236794	W
YBL003C	2	235852	235092	C
YGL143C	7	235991	234623	C
YBL002W	2	236056	237152	W
YML018C	13	236101	234661	C
YCR067C	3	236430	232998	C
YJL101C	10	236500	234036	C
YML017W	13	236513	239025	W
YHR071W	8	236625	237697	W
YJL100W	10	236816	239176	W
YKL106C-A	11	236998	235518	C
YKL106W	11	237058	238602	W
YCR068W	3	237074	238890	W
YPL167C	16	237149	232525	C
YER043C	5	237197	235549	C
YPL166W	16	237313	239153	W
YBL001C	2	237652	236908	C
YLR045C	12	237781	234797	C
YIL067C	9	237813	235661	C
YNL219C	14	237823	235903	C
YNL218W	14	238011	240299	W
YER044C	5	238141	237469	C
YGL142C	7	238191	236127	C
YFR041C	6	238285	237213	C
YGL141W	7	238307	241179	W
YFR042W	6	238409	239129	W
YOL049W	15	238562	240210	W
YDL126C	4	238741	236037	C
YCR069W	3	238890	240098	W
YHR072W	8	239017	241337	W
YJL099W	10	239280	241896	W
YER044C-A	5	239405	238141	C
YDL125C	4	239813	238909	C
YFR043C	6	239949	239085	C
YDL124W	4	240177	241217	W
YNL217W	14	240299	241339	W
YCR071C	3	240582	240006	C
YDL123W	4	241385	242241	W
YOL048C	15	241398	240182	C
YBR001C	2	241412	238796	C
YFR044C	6	241461	239949	C
YPL165C	16	241541	239069	C
YNL216W	14	241587	244259	W
YHR072W-A	8	241593	242025	W
YER045C	5	241757	239925	C
YML016C	13	241797	239405	C
YIL065C	9	241821	241189	C
YJL098W	10	241896	245256	W
YFR045W	6	241921	243049	W
YIL064W	9	242001	242777	W
YLR048W	12	242145	243609	W
YDL122W	4	242241	244993	W
YCR072C	3	242382	240686	C
YKL105C	11	242422	238566	C
YHR073W	8	242481	245721	W
YER046W	5	242497	243689	W
YBR002C	2	242604	241500	C
YPL163C	16	242717	241685	C
YBR003W	2	242792	244360	W
YOL045W	15	243042	244738	W
YML015C	13	243069	241909	C
YML014W	13	243217	244065	W
YIL063C	9	243781	242693	C
YML013W	13	244065	246089	W
YPL162C	16	244093	242717	C
YFR046C	6	244253	242917	C
YNL215W	14	244363	245443	W
YIL062C	9	244493	243861	C
YOL045W	15	244738	246882	W
YFR047C	6	245197	244253	C
YGL140C	7	245199	241119	C
YKL104C	11	245222	242550	C
YLR049C	12	245365	243709	C
YGL139W	7	245403	248443	W
YJL097W	10	245528	246312	W
YIL061C	9	245597	244493	C
YNL214W	14	245611	246379	W
YDL121C	4	245621	244973	C
YBR004C	2	245708	244292	C
YBR005W	2	245832	246672	W
YDL120W	4	245841	246601	W
YFR048W	6	246081	248145	W
YML012W	13	246089	246873	W
YHR074W	8	246145	248473	W
YLR050C	12	246157	245485	C
YPL161C	16	246277	244285	C
YJL096W	10	246448	247064	W
YCR073C	3	246678	242494	C
YER047C	5	246701	243821	C
YBR006W	2	246768	248600	W
YPL160W	16	246921	250425	W
YCR073W-A	3	246930	247914	W
YLR051C	12	247005	246237	C
YOL044W	15	247090	248266	W
YLR052W	12	247113	248009	W
YJL095W	10	247144	251808	W
YNL213C	14	247207	246383	C
YNL212W	14	247403	249899	W
YML011C	13	247477	246765	C
YKL103C	11	247614	245542	C
YML010W	13	247641	251121	W
YDL119C	4	247781	246565	C
YKL101W	11	248178	253122	W
YDL117W	4	248201	251305	W
YER048C	5	248261	246861	C
YFR049W	6	248337	248985	W
YLR053C	12	248381	248085	C
YIL057C	9	248389	247725	C
YCR075C	3	248846	248030	C
YCR075W-A	3	248946	249290	W
YIL057C	9	249077	248389	C
YOL043C	15	249638	248390	C
YIL056W	9	249697	252041	W
YHR075C	8	249701	248445	C
YLR054C	12	249757	248597	C
YOL042W	15	249762	251186	W
YGL137W	7	249827	252899	W
YFR050C	6	249925	248885	C
YCR076C	3	250054	249198	C
YNL211C	14	250335	249847	C
YER048W-A	5	250633	251329	W
YHR076W	8	251065	252337	W
YBR007C	2	251100	248604	C
YDL116W	4	251513	253785	W
YER049W	5	251649	253689	W
YPL159C	16	251781	250669	C
YFR051C	6	251837	250093	C
YNL209W	14	252003	254019	W
YFR052W	6	252457	253473	W
YCR077C	3	252670	250110	C
YOL041C	15	252702	251174	C
YCR079W	3	252794	254202	W
YML008C	13	253005	251749	C
YLR055C	12	253165	251141	C
YML007C-A	13	253229	253061	C
YOL040C	15	253638	253086	C
YML007W	13	253657	256001	W
YLR056W	12	253785	255169	W
YGL136C	7	253927	252783	C
YOL039W	15	254098	254866	W
YNL208W	14	254267	255107	W
YCR081W	3	254322	258842	W
YPL158C	16	254381	251981	C
YIL055C	9	254421	251941	C
YER050C	5	254453	253869	C
YJL094C	10	254484	251676	C
YGL135W	7	254539	255411	W
YER051W	5	254641	256297	W
YPL157W	16	254689	256689	W
YIL053W	9	254977	256137	W
YOL038C-A	15	255094	254918	C
YKL100C	11	255134	253110	C
YFR052C-A	6	255141	253437	C
YDL115C	4	255173	253925	C
YBR008C	2	255196	252420	C
YNL207W	14	255227	256763	W
YLR057W	12	255249	257929	W
YOL038W	15	255290	256178	W
YGL134W	7	255563	257043	W
YBR009C	2	255740	255260	C
YHR077C	8	255789	252237	C
YHR078W	8	256121	258161	W
YKL099C	11	256199	255278	C
YBR010W	2	256304	256896	W
YOL036W	15	256354	259162	W
YKL098W	11	256363	257683	W
YJL093C	10	256788	254596	C
YPL156C	16	256829	255885	C
YJL092W	10	257136	261072	W
YIL052C	9	257149	256037	C
YBR011C	2	258028	256900	C
YER052C	5	258093	256213	C
YNL206C	14	258191	256639	C
YIL051C	9	258349	257605	C
YIL050W	9	258537	259889	W
YML006C	13	258573	256117	C
YDL113C	4	258629	256533	C
YKL096W-A	11	258811	259347	W
YCR082W	3	258842	259370	W
YDL112W	4	258849	263377	W
YPL155C	16	259405	256933	C
YLR058C	12	259477	257829	C
YNL202W	14	259547	260387	W
YCR083W	3	259554	260074	W
YER053C	5	259885	258557	C
YOL034W	15	259898	263258	W
YIL049W	9	260121	260953	W
YML005W	13	260225	261665	W
YLR059C	12	260565	259477	C
YKL096W	11	260739	261587	W
YLR060W	12	260945	262889	W
YER053C-A	5	261101	260597	C
YIL048W	9	261113	264937	W
YPL154C	16	261205	259653	C
YKL095W	11	261755	262971	W
YHR079C	8	261853	258037	C
YJL091C	10	262564	260988	C
YML004C	13	262701	261525	C
YCR084C	3	262702	259982	C
YKL094W	11	262971	264091	W
YLR061W	12	263137	264065	W
YCR086W	3	263298	263970	W
YOL033W	15	263418	265138	W
YNL201C	14	263471	260447	C
YML003W	13	263473	266825	W
YER054C	5	264141	262021	C
YFR055W	6	264145	265689	W
YDL111C	4	264181	263245	C
YLR063W	12	264233	265385	W
YKL093W	11	264323	265763	W
YPL153C	16	264373	261549	C
YCR087C-A	3	264502	263974	C
YNL200C	14	264583	263655	C
YCR088W	3	265026	266938	W
YDL110C	4	265029	264341	C
YJL090C	10	265116	262652	C
YOL032W	15	265346	266194	W
YLR064W	12	265385	266337	W
YJL089W	10	265808	268760	W
YER055C	5	265909	264765	C
YGL131C	7	265935	260327	C
YGL130W	7	266099	267675	W
YNL199C	14	266671	264807	C
YLR065C	12	266981	266277	C
YML001W	13	267081	267905	W
YLR066W	12	267113	267817	W
YCR089W	3	267146	272290	W
YHR080C	8	267213	262829	C
YBR014C	2	267428	266443	C
YHR081W	8	267481	268289	W
YDL109C	4	267509	265029	C
YDL108W	4	267649	268753	W
YPL150W	16	267785	270945	W
YIL047C-A	9	267853	265053	C
YPL151C	16	267909	266157	C
YOL031C	15	267998	266158	C
YIL046W-A	9	268017	268585	W
YOL030W	15	268138	269834	W
YER056C	5	268197	266349	C
YIL046W	9	268585	270721	W
YJL088W	10	268776	269936	W
YDL107W	4	268881	270113	W
YGL129C	7	269151	267591	C
YKL092C	11	269175	265687	C
YBR015C	2	269668	267588	C
YNL197C	14	269959	266935	C
YGL129C	7	270175	269151	C
YBR016W	2	270208	270880	W
YER056C-A	5	270221	269293	C
YKL091C	11	270359	269327	C
YIL045W	9	270777	272921	W
YLR067C	12	270821	267741	C
YGL127C	7	270823	270279	C
YGL126W	7	270939	272283	W
YLR068W	12	270977	271569	W
YER057C	5	271197	270653	C
YPL149W	16	271249	272265	W
YKL090W	11	271499	272883	W
YER058W	5	271729	272209	W
YDL106C	4	271973	270237	C
YMR002W	13	272113	272817	W
YDL105W	4	272345	273665	W
YGL125W	7	272387	274683	W
YNL195C	14	272399	271543	C
YER059W	5	272465	274001	W
YHR082C	8	272493	268149	C
YJL087C	10	272596	269772	C
YHR083W	8	272617	273673	W
YJL085W	10	272736	274752	W
YCR090C	3	272902	272254	C
YPL148C	16	272965	272133	C
YKL089W	11	272987	274907	W
YMR003W	13	273089	273713	W
YPL147W	16	273225	274769	W
YNL194C	14	273703	272487	C
YOL027C	15	273782	271830	C
YBR017C	2	273836	270684	C
YHR084W	8	273857	276417	W
YIL044C	9	273877	272765	C
YMR004W	13	273961	275673	W
YLR069C	12	273973	271461	C
YCR091W	3	274354	277474	W
YNL193W	14	274363	276035	W
YOL026C	15	274390	273926	C
YER060W	5	274433	276473	W
YPL147W	16	274769	275849	W
YDL104C	4	274885	273621	C
YOL025W	15	274906	276930	W
YKL088W	11	274907	276851	W
YIL043C	9	274949	273957	C
YLR070C	12	275269	274053	C
YMR005W	13	275969	277345	W
YIL042C	9	276341	274949	C
YNL192W	14	276355	279963	W
YIL041W	9	276505	277633	W
YDL103C	4	276653	274973	C
YHR085W	8	276737	277937	W
YGL124C	7	276751	274775	C
YDL102W	4	276785	280337	W
YGL123W	7	277491	278475	W
YPL146C	16	277581	276061	C
YKL087C	11	277607	276647	C
YIL040W	9	277705	278169	W
YKL086W	11	277707	278627	W
YHR086W	8	277937	280041	W
YOL023W	15	278042	280178	W
YJL084C	10	278132	274716	C
YIL039W	9	278377	280009	W
YBR018C	2	278428	274180	C
YKL085W	11	278643	280019	W
YLR071C	12	278677	275269	C
YJL083W	10	278760	280976	W
YLR072W	12	278841	281025	W
YBR020W	2	278856	281304	W
YER061C	5	279661	278405	C
YMR006C	13	279741	277469	C
YCR092C	3	279846	276614	C
YPL145C	16	279981	277885	C
YCR093W	3	280042	286522	W
YNL191W	14	280371	281595	W
YPL144W	16	280441	280993	W
YGL122C	7	280559	278839	C
YHR087W	8	280745	281329	W
YER062C	5	280829	279845	C
YJL082W	10	281080	283584	W
YGL121C	7	281287	280639	C
YBR021W	2	281344	283512	W
YHR088W	8	281465	282529	W
YOL022C	15	281550	280270	C
YER063W	5	281633	282545	W
YLR073C	12	281733	280973	C
YDL101C	4	281981	280181	C
YKL082C	11	282055	280527	C
YPL143W	16	282065	283113	W
YNL190W	14	282123	283603	W
YKL081W	11	282475	284315	W
YLR074C	12	282517	281853	C
YMR008C	13	282781	280269	C
YLR075W	12	282881	283729	W
YIL038C	9	282893	280085	C
YMR009W	13	283089	284593	W
YDL100C	4	283221	281981	C
YDL099W	4	283361	284529	W
YHR089C	8	283373	282461	C
YBR022W	2	283664	284392	W
YLR077W	12	283785	285777	W
YGL120C	7	284007	281519	C
YNL189W	14	284059	285867	W
YER064C	5	284301	282509	C
YGL119W	7	284403	285963	W
YKL080W	11	284563	285939	W
YIL037C	9	284573	283085	C
YHR090C	8	284661	283541	C
YMR010W	13	284881	286561	W
YDL098C	4	285181	284469	C
YJL081C	10	285324	283468	C
YOL021C	15	285470	282334	C
YIL036W	9	285505	287553	W
YOL020W	15	286042	288058	W
YKL079W	11	286067	288291	W
YNL188W	14	286251	287547	W
YPL141C	16	286317	283349	C
YLR078C	12	286645	285661	C
YCR094W	3	286706	288202	W
YDL097C	4	286749	285317	C
YLR079W	12	286777	287809	W
YHR091C	8	286805	284773	C
YDL095W	4	286993	289601	W
YER065C	5	287245	285101	C
YNL187W	14	287795	289315	W
YLR080W	12	287897	289321	W
YMR011W	13	288049	289817	W
YBR023C	2	288060	284244	C
YKL078W	11	288379	290819	W
YGL117W	7	288443	289419	W
YOL019W-A	15	288466	288634	W
YOL019W	15	288762	290738	W
YHR092C	8	288885	287021	C
YIL035C	9	289045	287405	C
YPL140C	16	289261	287357	C
YCR095C	3	289302	288086	C
YNL186W	14	289315	292147	W
YBR024W	2	289344	290560	W
YER066W	5	289353	290961	W
YJL080C	10	289444	285428	C
YCR095W-A	3	289498	291202	W
YGL116W	7	289667	291707	W
YDL093W	4	289881	292353	W
YLR081W	12	290065	292185	W
YIL034C	9	290117	289165	C
YJL079C	10	290924	289684	C
YKL077W	11	290947	292579	W
YMR012W	13	291017	295057	W
YPL139C	16	291109	289549	C
YER067W	5	291777	292641	W
YGL115W	7	291923	293067	W
YIL033C	9	291941	290237	C
YBR025C	2	292076	290388	C
YOL018C	15	292158	290670	C
YOL017W	15	292442	294730	W
YIL031W	9	292465	295977	W
YPL138C	16	292485	291189	C
YDL092W	4	292769	293329	W
YNL185C	14	292775	291935	C
YHR094C	8	292949	290821	C
YER068W	5	292969	294913	W
YGL114W	7	293219	295667	W
YLR082C	12	293629	291981	C
YKL076C	11	294063	292343	C
YJL078C	10	294068	290924	C
YDL091C	4	294917	293317	C
YJL076W	10	295136	299136	W
YER069W	5	295353	298145	W
YNL183C	14	295727	293055	C
YGL113W	7	295883	298179	W
YKL074C	11	295887	294119	C
YKL073W	11	296027	298763	W
YOL016C	15	296214	294694	C
YLR083C	12	296269	293829	C
YDL090C	4	296357	294917	C
YOL015W	15	296426	298826	W
YDL089W	4	296537	298329	W
YHR096C	8	296781	294477	C
YMR013C	13	296797	294997	C
YPL137C	16	297309	292653	C
YPL135W	16	297457	298425	W
YBR029C	2	297860	296308	C
YBR030W	2	298016	300016	W
YNL182C	14	298119	295839	C
YNL181W	14	298251	299635	W
YHR097C	8	298701	297357	C
YER070W	5	298737	301977	W
YCR098C	3	298798	296822	C
YMR014W	13	298833	300505	W
YKL072W	11	299043	301994	W
YOL014W	15	299490	300282	W
YPL134C	16	299533	298477	C
YGL112C	7	299783	298063	C
YGL111W	7	299947	301539	W
YIL030C	9	300069	295893	C
YBR031W	2	300104	301392	W
YDL088C	4	300109	298269	C
YLR084C	12	300405	296477	C
YDL087C	4	301021	300141	C
YOL013W-A	15	301098	301330	W
YPL133C	16	301365	299637	C
YDL086W	4	301393	302305	W
YPL132W	16	301553	302721	W
YLR085C	12	302037	300573	C
YHR098C	8	302077	299069	C
YLR086W	12	302193	306825	W
YER071C	5	302365	301725	C
YMR015C	13	302549	300685	C
YNL178W	14	302651	303531	W
YHR099W	8	302673	314065	W
YER072W	5	302713	303345	W
YDL085C-A	4	302733	302317	C
YJL074C	10	302884	299036	C
YCR099C	3	302990	300614	C
YJL073W	10	303056	305208	W
YPL131W	16	303073	304113	W
YDL085W	4	303145	305073	W
YOL013C	15	303198	301308	C
YGL110C	7	303503	301415	C
YER073W	5	303513	305785	W
YKL071W	11	303875	305667	W
YGL108C	7	304127	303607	C
YIL027C	9	304157	303501	C
YOL012C	15	304454	303382	C
YOL011W	15	304594	305354	W
YNL177C	14	304663	303479	C
YDL084W	4	305073	306673	W
YPL129W	16	305225	306257	W
[truncated: 3,172 more rows]

## Sheet: TATA_TATA-like
TATA	TATA-like
YAL003W	YAL001C
YAL005C	YAL002W
YAL009W	YAL007C
YAL011W	YAL008W
YAL012W	YAL010C
YAL014C	YAL013W
YAL020C	YAL015C
YAL021C	YAL016W
YAL023C	YAL017W
YAL028W	YAL022C
YAL030W	YAL024C
YAL032C	YAL025C
YAL034C	YAL027W
YAL034W-A	YAL029C
YAL036C	YAL031C
YAL037W	YAL033W
YAL038W	YAL035W
YAL044C	YAL039C
YAL053W	YAL040C
YAL054C	YAL041W
YAL055W	YAL042W
YAL060W	YAL043C
YAL061W	YAL044W-A
YAL062W	YAL046C
YAL067C	YAL047C
YAR002C-A	YAL048C
YAR028W	YAL049C
YAR035W	YAL051W
YBL002W	YAL056W
YBL003C	YAL058W
YBL006C	YAL059W
YBL010C	YAR002W
YBL014C	YAR003W
YBL015W	YAR007C
YBL021C	YAR008W
YBL022C	YAR014C
YBL026W	YAR015W
YBL029W	YAR018C
YBL030C	YAR019C
YBL031W	YAR042W
YBL032W	YBL001C
YBL033C	YBL004W
YBL035C	YBL007C
YBL037W	YBL009W
YBL043W	YBL011W
YBL063W	YBL013W
YBL064C	YBL017C
YBL069W	YBL018C
YBL075C	YBL019W
YBL079W	YBL020W
YBL085W	YBL023C
YBL086C	YBL024W
YBL091C-A	YBL025W
YBL098W	YBL027W
YBL101C	YBL028C
YBL105C	YBL029C-A
YBL106C	YBL034C
YBL107C	YBL036C
YBR001C	YBL038W
YBR006W	YBL039W-B
YBR009C	YBL040C
YBR010W	YBL041W
YBR016W	YBL042C
YBR017C	YBL045C
YBR018C	YBL046W
YBR020W	YBL047C
YBR022W	YBL050W
YBR050C	YBL051C
YBR052C	YBL052C
YBR054W	YBL055C
YBR066C	YBL056W
YBR067C	YBL057C
YBR071W	YBL058W
YBR072W	YBL059C-A
YBR073W	YBL059W
YBR083W	YBL060W
YBR085C-A	YBL061C
YBR088C	YBL066C
YBR092C	YBL067C
YBR093C	YBL068W
YBR097W	YBL071W-A
YBR102C	YBL076C
YBR104W	YBL078C
YBR105C	YBL080C
YBR115C	YBL081W
YBR118W	YBL084C
YBR120C	YBL087C
YBR126C	YBL088C
YBR132C	YBL089W
YBR139W	YBL090W
YBR145W	YBL091C
YBR149W	YBL092W
YBR157C	YBL093C
YBR158W	YBL095W
YBR169C	YBL097W
YBR183W	YBL099W
YBR184W	YBL102W
YBR203W	YBL103C
YBR230C	YBL104C
YBR244W	YBR002C
YBR281C	YBR003W
YBR285W	YBR004C
YBR286W	YBR005W
YBR287W	YBR007C
YBR290W	YBR008C
YBR291C	YBR011C
YBR295W	YBR014C
YBR296C	YBR015C
YBR298C	YBR021W
YCL025C	YBR023C
YCL030C	YBR024W
YCL035C	YBR025C
YCL045C	YBR029C
YCL064C	YBR030W
YCR003W	YBR031W
YCR004C	YBR034C
YCR005C	YBR035C
YCR008W	YBR036C
YCR010C	YBR037C
YCR012W	YBR038W
YCR017C	YBR039W
YCR019W	YBR041W
YCR020C	YBR042C
YCR021C	YBR043C
YCR053W	YBR044C
YCR069W	YBR045C
YCR071C	YBR046C
YCR089W	YBR047W
YCR098C	YBR048W
YDL003W	YBR049C
YDL012C	YBR053C
YDL020C	YBR055C
YDL021W	YBR056W
YDL022W	YBR057C
YDL035C	YBR058C
YDL046W	YBR058C-A
YDL048C	YBR059C
YDL055C	YBR060C
YDL067C	YBR061C
YDL070W	YBR062C
YDL078C	YBR068C
YDL079C	YBR069C
YDL085W	YBR070C
YDL097C	YBR074W
YDL110C	YBR078W
YDL123W	YBR079C
YDL124W	YBR080C
YDL127W	YBR081C
YDL131W	YBR082C
YDL174C	YBR084C-A
YDL179W	YBR084W
YDL182W	YBR085W
YDL198C	YBR086C
YDL204W	YBR087W
YDL210W	YBR094W
YDL212W	YBR095C
YDL215C	YBR096W
YDL222C	YBR098W
YDL229W	YBR101C
YDL234C	YBR103W
YDL238C	YBR106W
YDR001C	YBR107C
YDR002W	YBR108W
YDR005C	YBR109C
YDR009W	YBR111C
YDR016C	YBR111W-A
YDR021W	YBR112C
YDR032C	YBR114W
YDR035W	YBR119W
YDR037W	YBR122C
YDR043C	YBR123C
YDR044W	YBR125C
YDR046C	YBR127C
YDR050C	YBR128C
YDR055W	YBR129C
YDR056C	YBR130C
YDR070C	YBR131W
YDR077W	YBR133C
YDR082W	YBR135W
YDR083W	YBR136W
YDR085C	YBR137W
YDR096W	YBR138C
YDR124W	YBR140C
YDR126W	YBR141C
YDR132C	YBR142W
YDR135C	YBR143C
YDR144C	YBR146W
YDR171W	YBR148W
YDR178W	YBR150C
YDR189W	YBR151W
YDR194C	YBR154C
YDR195W	YBR155W
YDR202C	YBR156C
YDR210W	YBR159W
YDR213W	YBR160W
YDR216W	YBR161W
YDR222W	YBR162C
YDR224C	YBR162W-A
YDR225W	YBR163W
YDR226W	YBR164C
YDR234W	YBR165W
YDR247W	YBR166C
YDR248C	YBR167C
YDR253C	YBR168W
YDR258C	YBR170C
YDR276C	YBR171W
YDR277C	YBR172C
YDR281C	YBR173C
YDR282C	YBR175W
YDR294C	YBR176W
YDR295C	YBR177C
YDR297W	YBR179C
YDR306C	YBR181C
YDR316W	YBR182C
YDR320C	YBR185C
YDR329C	YBR187W
YDR338C	YBR188C
YDR345C	YBR189W
YDR346C	YBR192W
YDR348C	YBR193C
YDR349C	YBR194W
YDR353W	YBR195C
YDR377W	YBR196C
YDR380W	YBR197C
YDR381W	YBR198C
YDR391C	YBR199W
YDR393W	YBR200W
YDR397C	YBR201C-A
YDR399W	YBR201W
YDR403W	YBR202W
YDR406W	YBR204C
YDR451C	YBR207W
YDR453C	YBR208C
YDR461W	YBR210W
YDR476C	YBR211C
YDR481C	YBR212W
YDR495C	YBR213W
YDR497C	YBR214W
YDR503C	YBR215W
YDR508C	YBR216C
YDR513W	YBR217W
YDR516C	YBR218C
YDR529C	YBR221C
YDR533C	YBR222C
YDR536W	YBR223C
YDR541C	YBR228W
YIL011W	YBR229C
YIL013C	YBR230W-A
YIL015W	YBR231C
YIL034C	YBR233W
YIL040W	YBR233W-A
YIL045W	YBR234C
YIL046W	YBR235W
YIL050W	YBR236C
YIL051C	YBR237W
YIL055C	YBR238C
YIL057C	YBR239C
YIL065C	YBR240C
YIL067C	YBR241C
YIL070C	YBR242W
YIL071C	YBR243C
YIL094C	YBR245C
YIL107C	YBR246W
YIL113W	YBR247C
YIL119C	YBR248C
YIL121W	YBR249C
YIL136W	YBR250W
YIL138C	YBR251W
YIL152W	YBR252W
YIL156W	YBR253W
YIL160C	YBR254C
YIR019C	YBR255C-A
YIR028W	YBR255W
YIR032C	YBR256C
YIR035C	YBR257W
YIR038C	YBR258C
YIR042C	YBR259W
YEL006W	YBR260C
YEL007W	YBR261C
YEL009C	YBR262C
YEL011W	YBR263W
YEL013W	YBR264C
YEL027W	YBR265W
YEL039C	YBR267W
YEL040W	YBR268W
YEL041W	YBR269C
YEL047C	YBR270C
YEL057C	YBR271W
YEL060C	YBR272C
YEL065W	YBR273C
YER001W	YBR274W
YER011W	YBR275C
YER015W	YBR276C
YER023W	YBR278W
YER024W	YBR279W
YER026C	YBR280C
YER037W	YBR282W
YER038C	YBR283C
YER042W	YBR284W
YER044C	YBR288C
YER052C	YBR289W
YER053C	YBR293W
YER053C-A	YBR297W
YER054C	YCL001W
YER055C	YCL002C
YER056C	YCL004W
YER058W	YCL005W
YER060W	YCL005W-A
YER062C	YCL008C
YER064C	YCL009C
YER065C	YCL010C
YER067W	YCL011C
YER070W	YCL012C
YER073W	YCL014W
YER081W	YCL016C
YER091C	YCL017C
YER093C-A	YCL018W
YER103W	YCL024W
YER124C	YCL026C-B
YER130C	YCL028W
YER145C	YCL029C
YER150W	YCL031C
YER159C	YCL032W
YER171W	YCL033C
YER175C	YCL034W
YER177W	YCL036W
YER179W	YCL037C
YER185W	YCL038C
YER186C	YCL039W
YFL014W	YCL044C
YFL016C	YCL047C
YFL021W	YCL048W-A
YFL022C	YCL049C
YFL024C	YCL050C
YFL029C	YCL051W
YFL030W	YCL052C
YFL052W	YCL054W
YFL056C	YCL055W
YFR014C	YCL056C
YFR015C	YCL057W
YFR017C	YCL058W-A
YFR030W	YCL059C
YFR033C	YCL061C
YFR046C	YCL063W
YFR055W	YCR002C
YGL021W	YCR007C
YGL032C	YCR009C
YGL037C	YCR011C
YGL040C	YCR014C
YGL049C	YCR015C
YGL055W	YCR016W
YGL062W	YCR020W-B
YGL089C	YCR023C
YGL096W	YCR024C
YGL098W	YCR027C
YGL101W	YCR028C
YGL108C	YCR028C-A
YGL117W	YCR030C
YGL121C	YCR031C
YGL125W	YCR032W
YGL143C	YCR033W
YGL157W	YCR034W
YGL158W	YCR035C
YGL162W	YCR036W
YGL163C	YCR037C
YGL179C	YCR042C
YGL191W	YCR043C
YGL196W	YCR044C
YGL197W	YCR046C
YGL209W	YCR047C
YGL224C	YCR048W
YGL225W	YCR051W
YGL253W	YCR052W
YGL255W	YCR054C
YGR006W	YCR057C
YGR008C	YCR059C
YGR009C	YCR060W
YGR013W	YCR061W
YGR014W	YCR063W
YGR019W	YCR065W
YGR021W	YCR066W
YGR035C	YCR067C
YGR037C	YCR068W
YGR041W	YCR072C
YGR043C	YCR073C
YGR049W	YCR073W-A
YGR052W	YCR075C
YGR055W	YCR075W-A
YGR059W	YCR076C
YGR065C	YCR077C
YGR070W	YCR079W
YGR086C	YCR081W
YGR087C	YCR082W
YGR088W	YCR083W
YGR095C	YCR084C
YGR108W	YCR086W
YGR109C	YCR087C-A
YGR125W	YCR088W
YGR136W	YCR090C
YGR142W	YCR091W
YGR144W	YCR092C
YGR146C	YCR093W
YGR147C	YCR094W
YGR155W	YCR095C
YGR157W	YCR095W-A
YGR161C	YDL001W
YGR169C	YDL002C
YGR174C	YDL004W
YGR183C	YDL005C
YGR189C	YDL006W
YGR192C	YDL007W
YGR199W	YDL008W
YGR201C	YDL010W
YGR204W	YDL013W
YGR209C	YDL014W
YGR236C	YDL017W
YGR243W	YDL018C
YGR244C	YDL019C
YGR248W	YDL025C
YGR249W	YDL027C
YGR250C	YDL028C
YGR254W	YDL029W
YGR275W	YDL030W
YGR286C	YDL031W
YGR289C	YDL033C
YHL016C	YDL036C
YHL021C	YDL040C
YHL024W	YDL042C
YHL028W	YDL043C
YHL036W	YDL044C
YHL044W	YDL045C
YHR001W-A	YDL045W-A
YHR002W	YDL047W
YHR007C	YDL049C
YHR018C	YDL051W
YHR022C	YDL052C
YHR030C	YDL053C
YHR033W	YDL054C
YHR037W	YDL056W
YHR042W	YDL057W
YHR048W	YDL058W
YHR049W	YDL059C
YHR071W	YDL060W
YHR087W	YDL061C
YHR092C	YDL063C
YHR094C	YDL064W
YHR096C	YDL065C
YHR104W	YDL066W
YHR112C	YDL069C
YHR128W	YDL072C
YHR136C	YDL073W
YHR137W	YDL074C
YHR139C	YDL075W
YHR140W	YDL076C
YHR142W	YDL077C
YHR153C	YDL080C
YHR160C	YDL081C
YHR162W	YDL082W
YHR174W	YDL083C
YHR179W	YDL084W
YHR183W	YDL085C-A
YHR190W	YDL086W
YHR209W	YDL087C
YHR211W	YDL088C
YJL008C	YDL089W
YJL026W	YDL090C
YJL034W	YDL091C
YJL038C	YDL092W
YJL046W	YDL093W
YJL048C	YDL095W
YJL052W	YDL098C
YJL053W	YDL099W
YJL057C	YDL100C
YJL082W	YDL101C
YJL088W	YDL102W
YJL089W	YDL103C
YJL105W	YDL104C
YJL127C	YDL105W
YJL137C	YDL106C
YJL138C	YDL107W
YJL144W	YDL108W
YJL151C	YDL109C
YJL153C	YDL111C
YJL158C	YDL112W
YJL159W	YDL113C
YJL161W	YDL115C
YJL166W	YDL116W
YJL167W	YDL117W
YJL172W	YDL119C
YJL181W	YDL120W
YJL183W	YDL121C
YJL186W	YDL122W
YJL196C	YDL125C
YJL200C	YDL126C
YJL212C	YDL128W
YJR001W	YDL129W
YJR004C	YDL130W
YJR008W	YDL130W-A
YJR009C	YDL132W
YJR042W	YDL133C-A
YJR044C	YDL133W
YJR047C	YDL134C
YJR048W	YDL135C
YJR059W	YDL136W
YJR073C	YDL137W
YJR074W	YDL138W
YJR093C	YDL139C
YJR095W	YDL140C
YJR096W	YDL141W
YJR103W	YDL142C
YJR104C	YDL143W
YJR109C	YDL144C
YJR112W	YDL145C
YJR115W	YDL146W
YJR122W	YDL147W
YJR133W	YDL148C
YJR137C	YDL149W
YJR152W	YDL150W
YKL001C	YDL153C
YKL016C	YDL154W
YKL026C	YDL154W
YKL035W	YDL155W
YKL051W	YDL156W
YKL060C	YDL159W
YKL062W	YDL160C
YKL071W	YDL160C-A
YKL085W	YDL161W
YKL086W	YDL164C
YKL091C	YDL165W
YKL094W	YDL166C
YKL096W	YDL167C
YKL096W-A	YDL168W
YKL107W	YDL169C
YKL109W	YDL170W
YKL120W	YDL171C
YKL125W	YDL173W
YKL134C	YDL175C
YKL138C	YDL176W
YKL141W	YDL177C
YKL150W	YDL178W
YKL151C	YDL180W
YKL152C	YDL181W
YKL159C	YDL183C
YKL163W	YDL184C
YKL164C	YDL185W
YKL182W	YDL188C
YKL187C	YDL189W
YKL198C	YDL190C
YKL216W	YDL191W
YKL217W	YDL192W
YKL219W	YDL193W
YKL220C	YDL194W
YKL221W	YDL195W
YKR008W	YDL197C
YKR009C	YDL199C
YKR013W	YDL200C
YKR025W	YDL201W
YKR034W	YDL202W
YKR037C	YDL203C
YKR044W	YDL205C
YKR046C	YDL206W
YKR049C	YDL207W
YKR052C	YDL208W
YKR058W	YDL209C
YKR061W	YDL211C
YKR069W	YDL213C
YKR084C	YDL214C
YKR097W	YDL216C
YKR103W	YDL217C
YLL009C	YDL219W
YLL012W	YDL220C
YLL024C	YDL223C
YLL025W	YDL224C
YLL026W	YDL225W
YLL028W	YDL226C
YLL039C	YDL230W
YLL041C	YDL231C
YLL051C	YDL232W
YLL056C	YDL233W
YLL057C	YDL235C
YLR004C	YDL236W
YLR006C	YDL237W
YLR023C	YDL239C
YLR042C	YDL240W
YLR044C	YDL241W
YLR049C	YDR004W
YLR050C	YDR006C
YLR053C	YDR007W
YLR058C	YDR011W
YLR074C	YDR012W
YLR075W	YDR013W
YLR079W	YDR014W
YLR081W	YDR014W-A
YLR089C	YDR017C
YLR090W	YDR018C
YLR091W	YDR022C
YLR092W	YDR026C
YLR095C	YDR027C
YLR099C	YDR028C
YLR109W	YDR030C
YLR110C	YDR031W
YLR121C	YDR033W
YLR130C	YDR034C
YLR134W	YDR034W-B
YLR136C	YDR036C
YLR142W	YDR041W
YLR152C	YDR045C
YLR153C	YDR047W
YLR168C	YDR049W
YLR174W	YDR051C
YLR177W	YDR052C
YLR178C	YDR054C
YLR179C	YDR057W
YLR188W	YDR058C
YLR193C	YDR059C
YLR194C	YDR060W
YLR205C	YDR061W
YLR218C	YDR062W
YLR225C	YDR063W
YLR237W	YDR064W
YLR257W	YDR065W
YLR258W	YDR066C
YLR259C	YDR067C
YLR267W	YDR068W
YLR278C	YDR069C
YLR297W	YDR071C
YLR300W	YDR072C
YLR303W	YDR073W
YLR304C	YDR074W
YLR309C	YDR075W
YLR313C	YDR076W
YLR318W	YDR078C
YLR327C	YDR079C-A
YLR330W	YDR079W
YLR346C	YDR080W
YLR348C	YDR081C
YLR350W	YDR084C
YLR354C	YDR086C
YLR355C	YDR087C
YLR359W	YDR089W
YLR376C	YDR090C
YLR377C	YDR091C
YLR381W	YDR092W
YLR388W	YDR097C
YLR399C	YDR098C
YLR406C	YDR099W
YLR413W	YDR100W
YLR414C	YDR101C
YLR432W	YDR103W
YLR438W	YDR104C
YLR450W	YDR105C
YLR456W	YDR107C
YML003W	YDR108W
YML004C	YDR109C
YML016C	YDR110W
YML017W	YDR111C
YML027W	YDR113C
YML028W	YDR115W
YML048W	YDR116C
YML050W	YDR117C
YML051W	YDR119W
YML054C	YDR119W-A
YML058W	YDR120C
YML070W	YDR121W
YML087C	YDR122W
YML091C	YDR123C
YML100W	YDR125C
YML120C	YDR127W
YML123C	YDR128W
YML125C	YDR129C
YML128C	YDR130C
YML131W	YDR131C
YMR002W	YDR137W
YMR003W	YDR138W
YMR006C	YDR139C
YMR008C	YDR140W
YMR009W	YDR141C
YMR011W	YDR142C
YMR015C	YDR143C
YMR020W	YDR145W
YMR025W	YDR146C
YMR034C	YDR147W
YMR058W	YDR148C
YMR065W	YDR150W
YMR070W	YDR151C
YMR081C	YDR152W
YMR084W	YDR153C
YMR090W	YDR158W
YMR105C	YDR159W
YMR107W	YDR160W
YMR111C	YDR161W
YMR120C	YDR162C
YMR122W-A	YDR163W
YMR134W	YDR164C
YMR145C	YDR165W
YMR158W	YDR166C
YMR173W	YDR167W
YMR174C	YDR168W
YMR175W	YDR169C
YMR181C	YDR170C
YMR186W	YDR172W
YMR189W	YDR173C
YMR195W	YDR174W
YMR198W	YDR175C
YMR199W	YDR176W
YMR200W	YDR177W
YMR202W	YDR179C
YMR206W	YDR179W-A
YMR220W	YDR180W
YMR226C	YDR181C
YMR246W	YDR183W
YMR250W	YDR185C
YMR251W	YDR186C
YMR251W-A	YDR188W
YMR266W	YDR190C
YMR271C	YDR191W
YMR291W	YDR192C
YMR299C	YDR196C
YMR303C	YDR197W
YMR315W	YDR198C
YMR316W	YDR200C
YMR319C	YDR201W
YNL003C	YDR204W
YNL007C	YDR205W
YNL008C	YDR206W
YNL009W	YDR207C
YNL014W	YDR208W
YNL015W	YDR211W
YNL030W	YDR212W
YNL031C	YDR214W
YNL036W	YDR217C
YNL037C	YDR221W
YNL040W	YDR223W
YNL046W	YDR227W
YNL052W	YDR228C
YNL065W	YDR229W
YNL073W	YDR231C
YNL077W	YDR232W
YNL087W	YDR233C
YNL093W	YDR235W
YNL099C	YDR236C
YNL100W	YDR237W
YNL111C	YDR238C
YNL112W	YDR239C
YNL117W	YDR240C
YNL132W	YDR242W
YNL134C	YDR243C
YNL142W	YDR244W
YNL144C	YDR245W
YNL145W	YDR246W
YNL191W	YDR251W
YNL192W	YDR252W
YNL194C	YDR254W
YNL195C	YDR255C
YNL200C	YDR256C
YNL208W	YDR257C
YNL217W	YDR259C
YNL220W	YDR260C
YNL231C	YDR261C
YNL236W	YDR262W
YNL239W	YDR263C
YNL241C	YDR264C
YNL274C	YDR265W
YNL289W	YDR266C
YNL300W	YDR267C
YNL327W	YDR268W
YNR001C	YDR270W
YNR002C	YDR272W
YNR009W	YDR273W
YNR014W	YDR275W
YNR016C	YDR279W
YNR018W	YDR280W
YNR019W	YDR283C
YNR033W	YDR284C
YNR034W-A	YDR285W
YNR036C	YDR286C
YNR037C	YDR287W
YNR040W	YDR288W
YNR044W	YDR289C
YNR050C	YDR291W
YNR053C	YDR292C
YNR056C	YDR293C
YNR058W	YDR296W
YNR064C	YDR298C
YNR067C	YDR299W
YNR071C	YDR300C
YNR073C	YDR301W
YNR075W	YDR302W
YOL005C	YDR303C
YOL007C	YDR304C
YOL011W	YDR305C
YOL023W	YDR307W
YOL030W	YDR308C
YOL057W	YDR309C
YOL058W	YDR310C
YOL084W	YDR311W
YOL086C	YDR312W
YOL090W	YDR313C
YOL101C	YDR314C
YOL108C	YDR315C
YOL109W	YDR317W
YOL110W	YDR318W
YOL113W	YDR319C
YOL122C	YDR320C-A
YOL126C	YDR321W
YOL136C	YDR322C-A
YOL143C	YDR322W
YOL147C	YDR323C
YOL151W	YDR324C
YOL154W	YDR325W
YOL155C	YDR326C
YOL164W	YDR328C
YOR010C	YDR330W
YOR020C	YDR331W
YOR022C	YDR332W
YOR027W	YDR333C
YOR028C	YDR334W
YOR045W	YDR335W
YOR052C	YDR336W
YOR059C	YDR337W
YOR063W	YDR339C
YOR084W	YDR341C
YOR089C	YDR347W
YOR104W	YDR350C
YOR136W	YDR351W
YOR140W	YDR352W
YOR142W	YDR354W
YOR143C	YDR356W
YOR153W	YDR357C
YOR161C	YDR358W
YOR173W	YDR359C
YOR178C	YDR361C
YOR180C	YDR362C
YOR192C	YDR363W
YOR230W	YDR363W-A
YOR246C	YDR364C
YOR258W	YDR365C
YOR265W	YDR367W
YOR273C	YDR368W
YOR285W	YDR369C
YOR286W	YDR370C
YOR302W	YDR371W
YOR306C	YDR372C
YOR311C	YDR373W
YOR347C	YDR374W-A
YOR348C	YDR375C
YOR355W	YDR375C
YOR369C	YDR376W
YOR374W	YDR378C
YOR381W	YDR379C-A
YPL004C	YDR379W
YPL014W	YDR381C-A
YPL028W	YDR382W
YPL036W	YDR383C
YPL041C	YDR384C
YPL054W	YDR385W
YPL057C	YDR386W
YPL058C	YDR387C
YPL061W	YDR388W
YPL066W	YDR389W
YPL067C	YDR390C
YPL075W	YDR392W
YPL082C	YDR394W
YPL088W	YDR395W
YPL095C	YDR398W
YPL101W	YDR400W
YPL109C	YDR404C
YPL111W	YDR405W
YPL113C	YDR407C
YPL115C	YDR408C
YPL127C	YDR409W
YPL135W	YDR410C
YPL147W	YDR411C
YPL156C	YDR412W
YPL158C	YDR415C
YPL171C	YDR416W
YPL187W	YDR418W
YPL196W	YDR419W
YPL198W	YDR420W
YPL200W	YDR421W
YPL201C	YDR422C
YPL221W	YDR423C
YPL223C	YDR424C
YPL230W	YDR425W
YPL231W	YDR427W
YPL240C	YDR428C
YPL245W	YDR429C
YPL246C	YDR430C
YPL247C	YDR434W
YPL250C	YDR435C
YPL252C	YDR436W
YPL256C	YDR440W
YPL262W	YDR441C
YPL267W	YDR443C
YPL268W	YDR444W
YPL272C	YDR447C
YPL274W	YDR448W
YPR002W	YDR449C
YPR006C	YDR450W
YPR013C	YDR452W
YPR015C	YDR454C
YPR020W	YDR456W
YPR030W	YDR457W
YPR035W	YDR458C
YPR068C	YDR459C
YPR071W	YDR460W
YPR075C	YDR461C-A
YPR113W	YDR462W
YPR115W	YDR463W
YPR125W	YDR464W
YPR127W	YDR465C
YPR135W	YDR466W
YPR138C	YDR468C
YPR145W	YDR469W
YPR149W	YDR470C
YPR160W	YDR471W
YPR167C	YDR472W
YPR171W	YDR473C
YPR181C	YDR475C
YPR184W	YDR477W
YPR190C	YDR478W
YPR191W	YDR479C
YPR193C	YDR480W
YPR194C	YDR482C
	YDR483W
	YDR484W
	YDR485C
	YDR486C
	YDR487C
	YDR488C
	YDR489W
	YDR490C
	YDR492W
	YDR493W
	YDR494W
	YDR496C
	YDR498C
	YDR499W
	YDR500C
	YDR501W
	YDR502C
	YDR506C
	YDR507C
	YDR510W
	YDR511W
	YDR512C
	YDR514C
	YDR515W
	YDR517W
	YDR518W
	YDR519W
	YDR520C
	YDR523C
	YDR524C
	YDR528W
	YDR530C
	YDR531W
	YDR532C
	YDR538W
	YDR539W
	YDR540C
	YEL001C
	YEL002C
	YEL003W
	YEL004W
	YEL005C
	YEL012W
	YEL015W
	YEL016C
	YEL017C-A
	YEL017W
	YEL018W
	YEL019C
	YEL020W-A
	YEL021W
	YEL022W
	YEL023C
	YEL024W
	YEL025C
	YEL026W
	YEL029C
	YEL030W
	YEL031W
	YEL032W
	YEL036C
	YEL037C
	YEL038W
	YEL042W
	YEL043W
	YEL044W
	YEL048C
	YEL050C
	YEL051W
	YEL052W
	YEL053C
	YEL054C
	YEL055C
	YEL056W
	YEL058W
	YEL059C-A
	YEL061C
	YEL062W
	YEL063C
	YEL064C
	YEL066W
	YEL067C
	YEL071W
	YEL072W
	YER002W
	YER003C
	YER004W
	YER005W
	YER006W
	YER007C-A
	YER007W
	YER008C
	YER009W
	YER010C
	YER012W
	YER013W
	YER014W
	YER016W
	YER017C
	YER018C
	YER019C-A
	YER019W
	YER020W
	YER021W
	YER022W
	YER025W
	YER027C
	YER028C
	YER029C
	YER030W
	YER031C
	YER032W
	YER033C
	YER036C
	YER040W
	YER041W
	YER043C
	YER044C-A
	YER045C
	YER046W
	YER047C
	YER048C
	YER048W-A
	YER049W
	YER050C
	YER051W
	YER056C-A
	YER057C
	YER059W
	YER061C
	YER063W
	YER066W
	YER068W
	YER069W
	YER071C
	YER072W
	YER074W
	YER074W-A
	YER075C
	YER076C
	YER077C
	YER078C
	YER079W
	YER080W
	YER082C
	YER083C
	YER086W
	YER087C-B
	YER087W
	YER088C
	YER090W
	YER092W
	YER093C
	YER094C
	YER095W
	YER096W
	YER099C
	YER100W
	YER101C
	YER102W
	YER104W
	YER105C
	YER107C
	YER109C
	YER110C
	YER111C
	YER112W
	YER113C
	YER114C
	YER117W
	YER118C
	YER120W
	YER121W
	YER122C
	YER123W
	YER125W
	YER126C
	YER127W
	YER128W
	YER129W
	YER131W
	YER132C
	YER133W
	YER134C
	YER136W
	YER137C
	YER139C
	YER140W
	YER141W
	YER142C
	YER143W
	YER144C
	YER146W
	YER147C
	YER148W
	YER149C
	YER151C
	YER153C
	YER154W
	YER155C
	YER156C
	YER157W
	YER158C
	YER161C
	YER162C
	YER163C
	YER164W
	YER165W
	YER166W
	YER167W
	YER168C
	YER169W
	YER170W
	YER172C
	YER173W
	YER174C
	YER176W
	YER178W
	YER182W
	YER183C
	YER184C
	YER187W
	YFL001W
	YFL002C
	YFL003C
	YFL004W
	YFL005W
	YFL007W
	YFL008W
	YFL009W
	YFL010C
	YFL013C
	YFL017C
	YFL017W-A
	YFL018C
	YFL023W
	YFL025C
	YFL026W
	YFL027C
	YFL028C
	YFL033C
	YFL034C-A
	YFL034C-B
	YFL034W
	YFL036W
	YFL037W
	YFL038C
	YFL039C
	YFL041W
	YFL041W-A
	YFL042C
	YFL044C
	YFL045C
	YFL046W
	YFL047W
	YFL048C
	YFL049W
	YFL050C
	YFL054C
	YFL055W
	YFR001W
	YFR002W
	YFR003C
	YFR004W
	YFR005C
	YFR006W
	YFR007W
	YFR008W
	YFR010W
	YFR011C
	YFR013W
	YFR016C
	YFR018C
	YFR019W
	YFR021W
	YFR022W
	YFR023W
	YFR024C-A
	YFR025C
	YFR026C
	YFR027W
	YFR028C
	YFR029W
	YFR031C
	YFR031C-A
	YFR034C
	YFR035C
	YFR036W
	YFR037C
	YFR038W
	YFR039C
	YFR040W
	YFR041C
	YFR042W
	YFR043C
	YFR044C
	YFR045W
	YFR047C
	YFR048W
	YFR049W
	YFR050C
	YFR051C
	YFR052W
	YGL263W
	YHL001W
	YHL002W
	YHL003C
	YHL004W
	YHL007C
	YHL008C
	YHL009C
	YHL010C
	YHL011C
	YHL012W
	YHL013C
	YHL014C
	YHL015W
	YHL019C
	YHL020C
	YHL023C
	YHL025W
	YHL026C
	YHL027W
	YHL029C
	YHL030W
	YHL031C
	YHL032C
	YHL033C
	YHL034C
	YHL035C
	YHL038C
	YHL039W
	YHL040C
	YHL042W
	YHR001W
	YHR003C
	YHR004C
	YHR005C
	YHR005C-A
	YHR006W
	YHR009C
	YHR010W
	YHR011W
	YHR012W
	YHR013C
	YHR015W
	YHR016C
	YHR017W
	YHR019C
	YHR020W
	YHR021C
	YHR021W-A
	YHR022C-A
	YHR023W
	YHR024C
	YHR025W
	YHR026W
	YHR027C
	YHR028C
	YHR029C
	YHR031C
	YHR034C
	YHR035W
	YHR036W
	YHR038W
	YHR039C
	YHR039C-A
	YHR040W
	YHR041C
	YHR043C
	YHR044C
	YHR045W
	YHR046C
	YHR047C
	YHR050W
	YHR052W
	YHR056C
	YHR057C
	YHR058C
	YHR059W
	YHR060W
	YHR061C
	YHR062C
	YHR063C
	YHR064C
	YHR065C
	YHR066W
	YHR067W
	YHR068W
	YHR069C
	YHR070W
	YHR072W
	YHR072W-A
	YHR074W
	YHR075C
	YHR076W
	YHR077C
	YHR078W
	YHR079C
	YHR080C
	YHR081W
	YHR082C
	YHR083W
	YHR084W
	YHR085W
	YHR086W
	YHR088W
	YHR089C
	YHR090C
	YHR091C
	YHR097C
	YHR098C
	YHR099W
	YHR100C
	YHR101C
	YHR102W
	YHR103W
	YHR107C
	YHR108W
	YHR109W
	YHR110W
	YHR111W
	YHR113W
	YHR114W
	YHR115C
	YHR118C
	YHR119W
	YHR120W
	YHR121W
	YHR122W
	YHR123W
	YHR124W
	YHR127W
	YHR129C
	YHR131C
	YHR132C
	YHR132W-A
	YHR133C
	YHR134W
	YHR135C
	YHR138C
	YHR141C
	YHR143W
	YHR143W-A
	YHR144C
	YHR146W
	YHR147C
	YHR148W
	YHR149C
	YHR150W
	YHR151C
	YHR152W
	YHR154W
	YHR155W
	YHR156C
	YHR157W
	YHR158C
	YHR159W
	YHR161C
	YHR163W
	YHR164C
	YHR165C
	YHR166C
	YHR167W
	YHR168W
	YHR169W
	YHR170W
	YHR171W
	YHR172W
	YHR176W
	YHR177W
	YHR178W
	YHR181W
	YHR182W
	YHR184W
	YHR186C
	YHR187W
	YHR188C
	YHR189W
	YHR191C
	YHR192W
	YHR193C
	YHR194W
	YHR195W
	YHR196W
	YHR197W
	YHR198C
	YHR200W
	YHR201C
	YHR202W
	YHR203C
	YHR204W
	YHR205W
	YHR206W
	YHR207C
	YHR208W
	YHR210C
	YIL001W
	YIL002C
	YIL002W-A
	YIL003W
	YIL004C
	YIL005W
	YIL006W
	YIL007C
	YIL008W
	YIL009C-A
	YIL009W
	YIL010W
	YIL014C-A
	YIL014W
	YIL016W
	YIL017C
	YIL018W
	YIL019W
	YIL021W
	YIL022W
	YIL023C
	YIL026C
	YIL027C
	YIL030C
	YIL033C
	YIL035C
	YIL036W
	YIL037C
	YIL038C
	YIL039W
	YIL041W
	YIL042C
	YIL043C
	YIL044C
	YIL046W-A
	YIL048W
	YIL049W
	YIL052C
	YIL053W
	YIL056W
	YIL061C
	YIL062C
	YIL063C
	YIL064W
	YIL068C
	YIL069C
	YIL073C
	YIL074C
	YIL075C
	YIL076W
	YIL077C
	YIL078W
	YIL079C
	YIL083C
	YIL084C
	YIL088C
	YIL089W
	YIL090W
	YIL091C
	YIL092W
	YIL093C
	YIL095W
	YIL096C
	YIL097W
	YIL098C
	YIL102C-A
	YIL103W
	YIL104C
	YIL105C
	YIL106W
	YIL108W
	YIL109C
	YIL110W
	YIL111W
	YIL112W
	YIL114C
	YIL115C
	YIL116W
	YIL117C
	YIL118W
	YIL120W
	YIL122W
	YIL123W
	YIL124W
	YIL125W
	YIL126W
	YIL127C
	YIL128W
	YIL129C
	YIL130W
	YIL131C
	YIL132C
	YIL133C
	YIL134W
	YIL135C
	YIL137C
	YIL139C
	YIL142W
	YIL143C
	YIL144W
	YIL145C
	YIL146C
	YIL147C
	YIL148W
	YIL149C
	YIL153W
	YIL154C
	YIL155C
	YIL157C
	YIL158W
	YIL159W
	YIL161W
	YIL162W
	YIL166C
	YIL166C
	YIR001C
	YIR002C
	YIR003W
	YIR004W
	YIR005W
	YIR006C
	YIR007W
	YIR008C
	YIR009W
	YIR010W
	YIR011C
	YIR012W
	YIR014W
	YIR017C
	YIR018C-A
	YIR018W
	YIR021W
	YIR023W
	YIR025W
	YIR026C
	YIR027C
	YIR029W
	YIR030C
	YIR031C
	YIR033W
	YIR034C
	YIR036C
	YIR039C
	YJL001W
	YJL002C
	YJL003W
	YJL004C
	YJL005W
	YJL006C
	YJL010C
	YJL011C
	YJL012C
	YJL013C
	YJL014W
	YJL020C
	YJL023C
	YJL024C
	YJL025W
	YJL029C
	YJL030W
	YJL031C
	YJL033W
	YJL035C
	YJL036W
	YJL037W
	YJL039C
	YJL041W
	YJL042W
	YJL043W
	YJL044C
	YJL045W
	YJL047C
	YJL049W
	YJL050W
	YJL051W
	YJL054W
	YJL055W
	YJL056C
	YJL058C
	YJL059W
	YJL060W
	YJL061W
	YJL062W
	YJL062W-A
	YJL063C
	YJL065C
	YJL066C
	YJL068C
	YJL069C
	YJL070C
	YJL071W
	YJL072C
	YJL073W
	YJL074C
	YJL076W
	YJL078C
	YJL079C
	YJL080C
	YJL081C
	YJL083W
	YJL084C
	YJL085W
	YJL090C
	YJL091C
	YJL092W
	YJL093C
	YJL094C
	YJL095W
	YJL096W
	YJL097W
	YJL098W
	YJL099W
	YJL100W
	YJL101C
	YJL102W
	YJL103C
	YJL104W
	YJL106W
	YJL109C
	YJL110C
	YJL111W
	YJL112W
	YJL115W
	YJL116C
	YJL117W
	YJL118W
	YJL121C
	YJL122W
	YJL123C
	YJL124C
	YJL125C
	YJL126W
	YJL127C-B
	YJL128C
	YJL129C
	YJL130C
	YJL131C
	YJL132W
	YJL133C-A
	YJL133W
	YJL136C
	YJL139C
	YJL139C
	YJL140W
	YJL143W
	YJL145W
	YJL146W
	YJL147C
	YJL148W
	YJL154C
	YJL155C
	YJL156C
	YJL160C
	YJL162C
	YJL163C
	YJL164C
	YJL165C
	YJL168C
	YJL171C
	YJL173C
	YJL174W
	YJL176C
	YJL177W
	YJL178C
	YJL179W
	YJL180C
	YJL184W
	YJL185C
	YJL187C
	YJL189W
	YJL190C
	YJL191W
	YJL192C
	YJL193W
	YJL194W
	YJL197W
	YJL198W
	YJL201W
	YJL203W
	YJL204C
	YJL205C
	YJL206C
	YJL207C
	YJL208C
	YJL209W
	YJL210W
	YJL213W
	YJL214W
	YJL217W
	YJL218W
	YJR002W
	YJR003C
	YJR005C-A
	YJR005W
	YJR006W
	YJR007W
	YJR010C-A
	YJR010W
	YJR011C
	YJR012C
	YJR013W
	YJR014W
	YJR015W
	YJR016C
	YJR017C
	YJR019C
	YJR021C
	YJR022W
	YJR024C
	YJR025C
	YJR030C
	YJR031C
	YJR032W
	YJR033C
	YJR034W
	YJR035W
	YJR036C
	YJR039W
	YJR040W
	YJR041C
	YJR043C
	YJR045C
	YJR046W
	YJR049C
	YJR050W
	YJR051W
	YJR052W
	YJR053W
	YJR054W
	YJR055W
	YJR056C
	YJR057W
	YJR058C
	YJR060W
	YJR061W
	YJR062C
	YJR063W
	YJR064W
	YJR065C
	YJR066W
	YJR067C
	YJR068W
	YJR069C
	YJR070C
	YJR072C
	YJR075W
	YJR076C
	YJR077C
	YJR080C
	YJR082C
	YJR083C
	YJR084W
	YJR085C
	YJR088C
	YJR089W
	YJR090C
	YJR091C
	YJR092W
	YJR094C
	YJR094W-A
	YJR097W
	YJR098C
	YJR099W
	YJR100C
	YJR101W
	YJR102C
	YJR105W
	YJR108W
	YJR110W
	YJR111C
	YJR112W-A
	YJR113C
	YJR117W
	YJR118C
	YJR119C
	YJR123W
	YJR124C
	YJR125C
	YJR126C
	YJR127C
	YJR129C
	YJR130C
	YJR131W
	YJR132W
	YJR134C
	YJR135C
	YJR135W-A
	YJR136C
	YJR138W
	YJR139C
	YJR140C
	YJR141W
	YJR142W
	YJR143C
	YJR144W
	YJR145C
	YJR148W
	YJR149W
	YJR151C
	YJR153W
	YKL002W
	YKL003C
	YKL004W
	YKL005C
	YKL006C-A
	YKL006W
	YKL007W
	YKL008C
	YKL009W
	YKL010C
	YKL011C
	YKL012W
	YKL013C
	YKL014C
	YKL015W
	YKL017C
	YKL018C-A
	YKL018W
	YKL019W
	YKL022C
	YKL022C
	YKL023W
	YKL025C
	YKL027W
	YKL028W
	YKL029C
	YKL032C
	YKL033W
	YKL033W-A
	YKL034W
	YKL039W
	YKL040C
	YKL041W
	YKL042W
	YKL045W
	YKL046C
	YKL047W
	YKL048C
	YKL049C
	YKL050C
	YKL052C
	YKL053C-A
	YKL054C
	YKL055C
	YKL056C
	YKL057C
	YKL058W
	YKL059C
	YKL061W
	YKL063C
	YKL064W
	YKL065C
	YKL068W
	YKL068W-A
	YKL069W
	YKL072W
	YKL073W
	YKL074C
	YKL077W
	YKL078W
	YKL079W
	YKL080W
	YKL082C
	YKL087C
	YKL088W
	YKL089W
	YKL090W
	YKL092C
	YKL093W
	YKL095W
	YKL098W
	YKL099C
	YKL100C
	YKL101W
	YKL103C
	YKL104C
	YKL105C
	YKL106C-A
	YKL106W
	YKL108W
	YKL112W
	YKL113C
	YKL117W
	YKL119C
	YKL121W
	YKL122C
	YKL126W
	YKL127W
	YKL128C
	YKL129C
	YKL130C
	YKL132C
	YKL133C
	YKL135C
	YKL138C-A
	YKL139W
	YKL140W
	YKL142W
	YKL143W
	YKL144C
	YKL146W
	YKL148C
	YKL149C
	YKL154W
	YKL155C
	YKL156W
	YKL157W
	YKL160W
	YKL161C
	YKL162C
	YKL165C
	YKL167C
	YKL170W
	YKL171W
	YKL172W
	YKL173W
	YKL174C
	YKL175W
	YKL176C
	YKL178C
	YKL179C
	YKL180W
	YKL181W
	YKL183W
	YKL184W
	YKL185W
	YKL186C
	YKL188C
	YKL188C
	YKL189W
	YKL190W
	YKL191W
	YKL192C
	YKL193C
	YKL194C
	YKL195W
	YKL196C
	YKL197C
	YKL201C
	YKL203C
	YKL204W
	YKL205W
	YKL206C
	YKL207W
	YKL208W
	YKL209C
	YKL210W
	YKL211C
	YKL212W
	YKL213C
	YKL214C
	YKL215C
	YKL218C
	YKL222C
	YKR001C
	YKR002W
	YKR003W
	YKR004C
	YKR005C
	YKR006C
	YKR007W
	YKR010C
	YKR011C
	YKR014C
	YKR015C
	YKR016W
	YKR017C
	YKR018C
	YKR019C
	YKR020W
	YKR021W
	YKR022C
	YKR023W
	YKR024C
	YKR026C
	YKR027W
	YKR028W
	YKR029C
[truncated: 1,737 more rows]

## Sheet: Highly transcribed
YBL004W
YBR025C
YBR187W
YBR197C
YDL033C
YDR026C
YDR065W
YDR381C-A
YER064C
YER071C
YER156C
YFL032W
YHL013C
YHR131C
YHR133C
YHR168W
YHR186C
YJL122W
YJL150W
YJR008W
YJR124C
YJR129C
YJR146W
YKL056C
YKL061W
YKL151C
YKR043C
YLR063W
YLR064W
YLR073C
YLR077W
YLR168C
YLR287C
YLR324W
YLR413W
YLR414C
YLR440C
YMR074C
YMR115W
YMR187C
YNL063W
YNL190W
YOL087C
YOR042W
YOR097C
YOR154W
YOR205C
YOR223W
YPL137C
YPL144W
YPR036W-A
YPR039W
YPR045C
YPR081C
YPR114W
YPR125W
YBR158W
YKL179C
YOR108W
YDL135C
YPR094W
YLR061W
YMR072W
YFL039C
YNL220W
YLR359W
YLR028C
YOL086C
YDR226W
YDR524C
YLR109W
YBR231C
YDL192W
YDL137W
YHR129C
YMR116C
YBR068C
YIL015W
YLR399C
YDL070W
YER177W
YPL221W
YNR051C
YFL025C
YLR074C
YOR299W
YLR110C
YLR215C
YAL038W
YHR166C
YDL126C
YLR245C
YCL064C
YJL158C
YML057W
YLL050C
YPL132W
YPR124W
YEL027W
YNL245C
YKL096W-A
YOR065W
YNL112W
YOR236W
YPR082C
YLR129W
YER124C
YLR405W
YEL018W
YBL001C
YBR078W
YAL003W
YOR133W
YDR385W
YPL037C
YNL327W
YOL158C
YNL280C
YLR056W
YPR037C
YJR017C
YLR300W
YMR246W
YKL060C
YER056C
YMR058W
YMR319C
YIL134W
YNL135C
YLR214W
YER145C
YMR307W
YOR260W
YEL009C
YNL255C
YOR168W
YPL091W
YDR508C
YHR188C
YKL152C
YLR293C
YMR217W
YNL281W
YOR278W
YBR009C
YBR010W
YDR174W
YLR113W
YDR399W
YOL123W
YMR186W
YOR311C
YJL159W
YDR225W
YDR224C
YDR345C
YPL250C
YHR187W
YJR016C
YLR355C
YLR432W
YML056C
YHR085W
YBR011C
YER019W
YPL135W
YPR133C
YJL034W
YPL145C
YER036C
YKR061W
YNL029C
YDR499W
YCL018W
YKL143W
YDR034C
YDL182W
YLR244C
YNR017W
YOR298C-A
YDL056W
YKL150W
YML062C
YJL104W
YBR084W
YIL051C
YPL082C
YDR033W
YPR166C
YKL142W
YNL177C
YOR370C
YBR119W
YHR086W
YMR309C
YDR383C
YHR077C
YOR206W
YNR053C
YDL014W
YDR432W
YNL251C
YOR098C
YKL055C
YDL232W
YER165W
YLR151C
YNL289W
YLR044C
YNL231C
YOR153W
YMR205C
YBR196C
YCR012W
YBR106W
YEL017C-A
YDR276C
YCR014C
YDL134C
YPR103W
YKL181W
YDL055C
YMR308C
YKR093W
YIL053W
YER070W
YNL301C
YPR010C
YDR156W
YOL005C
YBR154C
YBR079C
YDL147W
YLR340W
YDL081C
YDL130W
YOL039W
YDR382W
YHR065C
YOR294W
YKL155C
YDR233C
YER043C
YER019C-A
YBL091C-A
YFL045C
YDR077W
YER081W
YHR119W
YLR058C
YER118C
YOL110W
YDR078C
YLR197W
YNL032W
YDR189W
YOR307C
YOL122C
YML058W
YDR510W
YDR525W-A
YIL016W
YDR011W
YEL026W
YJR104C
YMR117C
YOR313C
YEL025C
YCL037C
YLL024C
YNL209W
YJR045C
YPL106C
YMR183C
YLR452C
YPL092W
YNL222W
YFL026W
YLR389C
YOR027W
YLR150W
YDL084W
YNL244C
YNL066W
YML052W
YJL187C
YDR416W
YLR354C
YBR069C
YJR009C
YPR080W
YKL081W
YDL185W
YER063W
YHR167W
YJL138C
YMR146C
YDR429C
YBR067C
YPR074C
YPR133W-A
YNL070W
YDR050C
YDR472W
YLR043C
YML028W
YOR344C
YKL210W
YLL039C
YNL186W
YDL190C
YKL216W
YJL130C
YEL021W
YJR103W
YML029W
YKR042W
YDR398W
YEL040W
YLR447C
YEL051W
YCL005W-A
YOR270C
YER072W
YOR043W
YNL064C
YLR249W
YOL128C
YDR451C
YOR064C
YML027W
YDR381W
YOL109W
YJR127C
YLR130C

## Sheet: RP genes
YPR102C
YGR085C
YEL054C
YMR142C
YLR029C
YMR121C
YIL133C
YNL069C
YOL120C
YNL301C
YBR084C-A
YMR242C
YOR312C
YFL034C-A
YBL087C
YGL031C
YGR148C
YFR031C-A
YLR406C
YOR234C
YER056C-A
YIL052C
YPL249C-A
YDR500C
YLR325C
YKR094C
YDL184C
YDL133C-A
YHR141C
YML073C
YGL076C
YHL033C
YLL045C
YGL147C
YHR062C
YDL081C
YOR369C
YCR031C
YOL040C
YDL083C
YDR447C
YML026C
YOL121C
YNL302C
YLR441C
YJL136C
YJL190C
YIL069C
YGR027C
YLR333C
YGL189C
YHR021C
YOR167C
YDL061C
YLR287C-A
YOR182C
YJR145C
YHR203C
YPL090C
YBR181C
YNL096C
YLR075W
YDR418W
YDL082W
YKL006W
YHL001W
YKL180W
YJL177W
YBL027W
YPL220W
YGL135W
YPL079W
YLR061W
YER117W
YOL127W
YLR344W
YGR034W
YHR010W
YDR471W
YGL103W
YIL018W
YOR063W
YGL030W
YDL075W
YBL092W
YPL143W
YDL191W
YDL136W
YMR194W
YLR185W
YJL189W
YIL148W
YNL162W
YPR043W
YJR094W-A
YBR031W
YDR012W
YPL131W
YLR448W
YPL198W
YNL067W
YLR340W
YDL130W
YOL039W
YDR382W
YGR214W
YLR048W
YOR293W
YMR230W
YBR048W
YDR064W
YJL191W
YMR143W
YML024W
YDR450W
YML063W
YGL123W
YHL015W
YKR057W
YLR367W
YGR118W
YPR132W
YER074W
YER131W
YKL156W
YLR264W
YLR388W
YNL178W
YLR167W
YJR123W
YOR096W
YER102W
YPL081W
YBR189W

## Sheet: ABF1 bound
YPR191W
YPR190C
YPR178W
YPR176C
YPR172W
YPR171W
YPR165W
YPR164W
YPR137W
YPR129W
YPR127W
YPR111W
YPR110C
YPR109W
YPR107C
YPR106W
YPR105C
YPR104C
YPR083W
YPR082C
YPR081C
YPR063C
YPR061C
YPR047W
YPR046W
YPR045C
YPR035W
YPR024W
YPR023C
YPR018W
YPR017C
YPR013C
YPL272C
YPL271W
YPL263C
YPL262W
YPL254W
YPL244C
YPL243W
YPL241C
YPL240C
YPL239W
YPL237W
YPL234C
YPL233W
YPL232W
YPL230W
YPL228W
YPL224C
YPL212C
YPL211W
YPL183C
YPL181W
YPL179W
YPL177C
YPL161C
YPL160W
YPL159C
YPL156C
YPL153C
YPL145C
YPL144W
YPL137C
YPL135W
YPL129W
YPL111W
YPL106C
YPL094C
YPL093W
YPL086C
YPL053C
YPL052W
YPL037C
YPL036W
YPL031C
YPL030W
YPL017C
YPL016W
YPL013C
YPL001W
YOR354C
YOR348C
YOR347C
YOR344C
YOR328W
YOR327C
YOR322C
YOR317W
YOR315W
YOR311C
YOR309C
YOR297C
YOR293W
YOR292C
YOR291W
YOR290C
YOR262W
YOR239W
YOR237W
YOR236W
YOR230W
YOR220W
YOR219C
YOR213C
YOR212W
YOR211C
YOR210W
YOR209C
YOR203W
YOR202W
YOR201C
YOR195W
YOR186W
YOR185C
YOR168W
YOR167C
YOR158W
YOR157C
YOR155C
YOR151C
YOR148C
YOR129C
YOR099W
YOR098C
YOR078W
YOR077W
YOR076C
YOR063W
YOR062C
YOR059C
YOR058C
YOR057W
YOR056C
YOR045W
YOR030W
YOR027W
YOR020C
YOL143C
YOL142W
YOL140W
YOL132W
YOL129W
YOL116W
YOL111C
YOL101C
YOL100W
YOL092W
YOL086C
YOL068C
YOL058W
YOL034W
YOL027C
YOL025W
YOL021C
YOL020W
YOL017W
YOL012C
YOL011W
YNR075W
YNR064C
YNR053C
YNR052C
YNR048W
YNR047W
YNR046W
YNR038W
YNR037C
YNR036C
YNR035C
YNR018W
YNR017W
YNR002C
YNL322C
YNL321W
YNL307C
YNL306W
YNL302C
YNL301C
YNL300W
YNL287W
YNL278W
YNL270C
YNL268W
YNL258C
YNL251C
YNL250W
YNL244C
YNL243W
YNL240C
YNL230C
YNL222W
YNL213C
YNL212W
YNL208W
YNL207W
YNL194C
YNL193W
YNL192W
YNL190W
YNL186W
YNL160W
YNL158W
YNL157W
YNL152W
YNL151C
YNL149C
YNL148C
YNL147W
YNL146W
YNL144C
YNL131W
YNL121C
YNL119W
YNL118C
YNL117W
YNL116W
YNL115C
YNL113W
YNL111C
YNL108C
YNL107W
YNL106C
YNL104C
YNL103W
YNL087W
YNL079C
YNL078W
YNL077W
YNL075W
YNL071W
YNL064C
YNL063W
YNL059C
YNL058C
YNL056W
YNL052W
YNL041C
YNL040W
YNL037C
YNL036W
YNL029C
YNL027W
YNL006W
YNL005C
YNL004W
YMR316W
YMR302C
YMR297W
YMR281W
YMR280C
YMR260C
YMR250W
YMR242C
YMR236W
YMR235C
YMR234W
YMR230W
YMR229C
YMR225C
YMR216C
YMR206W
YMR205C
YMR204C
YMR201C
YMR197C
YMR196W
YMR178W
YMR147W
YMR146C
YMR145C
YMR144W
YMR143W
YMR142C
YMR136W
YMR135C
YMR130W
YMR125W
YMR122W-A
YMR121C
YMR109W
YMR107W
YMR106C
YMR093W
YMR092C
YMR083W
YMR078C
YMR070W
YMR069W
YMR066W
YMR065W
YMR063W
YMR062C
YMR061W
YMR060C
YMR056C
YMR052W
YMR033W
YMR027W
YMR026C
YMR011W
YMR005W
YMR003W
YML120C
YML119W
YML107C
YML103C
YML102W
YML100W
YML081W
YML069W
YML049C
YML015C
YML014W
YML013W
YLR454W
YLR453C
YLR451W
YLR450W
YLR407W
YLR406C
YLR399C
YLR396C
YLR390W-A
YLR390W
YLR389C
YLR386W
YLR380W
YLR378C
YLR371W
YLR367W
YLR364W
YLR363C
YLR357W
YLR356W
YLR353W
YLR352W
YLR351C
YLR347C
YLR346C
YLR340W
YLR333C
YLR332W
YLR327C
YLR318W
YLR316C
YLR309C
YLR294C
YLR293C
YLR292C
YLR276C
YLR262C-A
YLR260W
YLR259C
YLR258W
YLR257W
YLR254C
YLR249W
YLR231C
YLR229C
YLR226W
YLR225C
YLR212C
YLR197W
YLR178C
YLR174W
YLR153C
YLR152C
YLR121C
YLR118C
YLR117C
YLR116W
YLR115W
YLR114C
YLR110C
YLR096W
YLR060W
YLR059C
YLR058C
YLR056W
YLR055C
YLR053C
YLR052W
YLR051C
YLR044C
YLR029C
YLR027C
YLR025W
YLR023C
YLL040C
YLL039C
YLL034C
YLL033W
YLL032C
YLL029W
YLL028W
YLL011W
YKR082W
YKR081C
YKR076W
YKR075C
YKR069W
YKR068C
YKR059W
YKR057W
YKR056W
YKR039W
YKR035W-A
YKR016W
YKR015C
YKR009C
YKR008W
YKR003W
YKL218C
YKL217W
YKL211C
YKL210W
YKL198C
YKL196C
YKL195W
YKL192C
YKL190W
YKL187C
YKL185W
YKL183W
YKL182W
YKL178C
YKL172W
YKL170W
YKL167C
YKL165C
YKL144C
YKL143W
YKL124W
YKL113C
YKL112W
YKL106W
YKL099C
YKL094W
YKL063C
YKL062W
YKL060C
YKL057C
YKL054C
YKL053C-A
YKL048C
YKL046C
YKL045W
YKL041W
YKL039W
YKL029C
YKL022C
YKL016C
YKL015W
YKL012W
YKL008C
YKL005C
YKL004W
YJR151C
YJR149W
YJR148W
YJR146W
YJR145C
YJR138W
YJR137C
YJR123W
YJR120W
YJR119C
YJR104C
YJR095W
YJR093C
YJR089W
YJR085C
YJR077C
YJR063W
YJR062C
YJR059W
YJR048W
YJR046W
YJR045C
YJR042W
YJR041C
YJR025C
YJR010W
YJR009C
YJL212C
YJL201W
YJL191W
YJL185C
YJL184W
YJL183W
YJL176C
YJL174W
YJL168C
YJL167W
YJL166W
YJL162C
YJL161W
YJL159W
YJL151C
YJL150W
YJL145W
YJL133W
YJL129C
YJL121C
YJL117W
YJL111W
YJL108C
YJL079C
YJL078C
YJL076W
YJL070C
YJL068C
YJL063C
YJL062W
YJL058C
YJL053W
YJL038C
YJL037W
YJL003W
YIR033W
YIR032C
YIR031C
YIR018W
YIR017C
YIR010W
YIL143C
YIL142W
YIL141W
YIL135C
YIL133C
YIL128W
YIL117C
YIL116W
YIL091C
YIL090W
YIL077C
YIL076W
YIL069C
YIL067C
YIL057C
YIL055C
YIL053W
YIL052C
YIL049W
YIL048W
YIL046W
YIL042C
YIL041W
YIL037C
YIL036W
YIL035C
YIL031W
YIL030C
YIL026C
YIL018W
YIL016W
YIL013C
YIL007C
YIL006W
YIL004C
YIL003W
YHR211W
YHR210C
YHR199C
YHR196W
YHR179W
YHR177W
YHR163W
YHR162W
YHR161C
YHR159W
YHR158C
YHR140W
YHR137W
YHR132W-A
YHR131C
YHR123W
YHR120W
YHR116W
YHR115C
YHR102W
YHR101C
YHR090C
YHR088W
YHR081W
YHR080C
YHR079C
YHR078W
YHR077C
YHR071W
YHR066W
YHR065C
YHR063C
YHR062C
YHR061C
YHR056C
YHR050W
YHR049W
YHR042W
YHR041C
YHR037W
YHR035W
YHR034C
YHR033W
YHR027C
YHR019C
YHR010W
YHR009C
YHR005C
YHL040C
YHL039W
YHL028W
YHL027W
YHL014C
YHL010C
YHL007C
YHL004W
YHL003C
YGR286C
YGR282C
YGR268C
YGR267C
YGR264C
YGR257C
YGR249W
YGR240C
YGR238C
YGR234W
YGR222W
YGR204W
YGR203W
YGR202C
YGR198W
YGR197C
YGR195W
YGR194C
YGR192C
YGR189C
YGR188C
YGR186W
YGR185C
YGR184C
YGR183C
YGR175C
YGR161C
YGR157W
YGR146C
YGR144W
YGR141W
YGR129W
YGR128C
YGR124W
YGR123C
YGR121C
YGR119C
YGR118W
YGR117C
YGR067C
YGR060W
YGR056W
YGR055W
YGR054W
YGR053C
YGR038W
YGR037C
YGR032W
YGR031W
YGR030C
YGL257C
YGL256W
YGL253W
YGL250W
YGL236C
YGL234W
YGL225W
YGL222C
YGL207W
YGL194C
YGL190C
YGL184C
YGL169W
YGL146C
YGL144C
YGL137W
YGL127C
YGL126W
YGL125W
YGL124C
YGL123W
YGL122C
YGL121C
YGL117W
YGL116W
YGL114W
YGL107C
YGL106W
YGL067W
YGL064C
YGL063W
YGL056C
YGL055W
YGL045W
YGL039W
YGL038C
YGL037C
YGL036W
YGL011C
YGL010W
YFR035C
YFR034C
YFR031C-A
YFR030W
YFR019W
YFR017C
YFR013W
YFL050C
YFL049W
YFL048C
YFL047W
YFL039C
YFL038C
YFL037W
YFL036W
YFL024C
YFL023W
YFL022C
YFL021W
YFL018C
YFL017W-A
YFL008W
YER185W
YER184C
YER173W
YER172C
YER171W
YER166W
YER165W
YER148W
YER147C
YER146W
YER145C
YER136W
YER131W
YER130C
YER112W
YER111C
YER105C
YER095W
YER094C
YER091C
YER088C
YER073W
YER072W
YER071C
YER069W
YER064C
YER063W
YER062C
YER056C-A
YER056C
YER055C
YER041W
YER020W
YER019W
YER019C-A
YER018C
YER017C
YER007C-A
YER006W
YER004W
YER003C
YEL055C
YEL037C
YEL036C
YEL031W
YEL027W
YEL026W
YEL017W
YEL017C-A
YEL012W
YEL007W
YEL006W
YEL005C
YEL004W
YDR525W-A
YDR524C
YDR517W
YDR516C
YDR510W
YDR508C
YDR487C
YDR486C
YDR483W
YDR482C
YDR481C
YDR477W
YDR476C
YDR464W
YDR463W
YDR456W
YDR454C
YDR441C
YDR434W
YDR432W
YDR430C
YDR429C
YDR423C
YDR411C
YDR409W
YDR408C
YDR407C
YDR405W
YDR404C
YDR398W
YDR397C
YDR394W
YDR385W
YDR384C
YDR377W
YDR376W
YDR375C
YDR373W
YDR372C
YDR368W
YDR367W
YDR365C
YDR363W
YDR362C
YDR361C
YDR359C
YDR356W
YDR353W
YDR348C
YDR346C
YDR334W
YDR333C
YDR331W
YDR328C
YDR326C
YDR323C
YDR322C-A
YDR321W
YDR320C
YDR312W
YDR311W
YDR310C
YDR304C
YDR303C
YDR295C
YDR284C
YDR283C
YDR280W
YDR276C
YDR275W
YDR268W
YDR267C
YDR266C
YDR265W
YDR262W
YDR256C
YDR245W
YDR234W
YDR233C
YDR216W
YDR212W
YDR208W
YDR207C
YDR195W
YDR194C
YDR192C
YDR174W
YDR173C
YDR172W
YDR169C
YDR156W
YDR154C
YDR145W
YDR138W
YDR130C
YDR099W
YDR092W
YDR091C
YDR082W
YDR075W
YDR072C
YDR071C
YDR070C
YDR061W
YDR047W
YDR046C
YDR044W
YDR035W
YDR034C
YDR017C
YDR012W
YDR009W
YDR002W
YDR001C
YDL236W
YDL229W
YDL224C
YDL222C
YDL217C
YDL215C
YDL214C
YDL209C
YDL208W
YDL207W
YDL193W
YDL190C
YDL189W
YDL182W
YDL181W
YDL180W
YDL179W
YDL171C
YDL170W
YDL160C
YDL159W
YDL145C
YDL144C
YDL143W
YDL139C
YDL138W
YDL137W
YDL136W
YDL133W
YDL133C-A
YDL131W
YDL130W-A
YDL130W
YDL126C
YDL125C
YDL124W
YDL123W
YDL122W
YDL116W
YDL106C
YDL105W
YDL085W
YDL084W
YDL081C
YDL074C
YDL073W
YDL072C
YDL070W
YDL063C
YDL061C
YDL060W
YDL028C
YDL025C
YDL020C
YDL018C
YDL017W
YDL014W
YDL013W
YDL012C
YDL010W
YDL005C
YCR093W
YCR092C
YCR082W
YCR072C
YCR068W
YCR067C
YCR065W
YCL064C
YCL057W
YCL054W
YCL035C
YCL034W
YCL033C
YCL032W
YCL017C
YCL016C
YCL011C
YCL005W
YCL004W
YCL001W
YBR293W
YBR290W
YBR284W
YBR282W
YBR281C
YBR279W
YBR264C
YBR250W
YBR248C
YBR233W
YBR224W
YBR222C
YBR219C
YBR218C
YBR214W
YBR213W
YBR212W
YBR211C
YBR208C
YBR202W
YBR199W
YBR198C
YBR197C
YBR196C
YBR182C
YBR179C
YBR169C
YBR166C
YBR163W
YBR162W-A
YBR162C
YBR161W
YBR159W
YBR146W
YBR145W
YBR143C
YBR139W
YBR138C
YBR132C
YBR129C
YBR114W
YBR112C
YBR109C
YBR106W
YBR105C
YBR096W
YBR095C
YBR079C
YBR078W
YBR058C
YBR054W
YBR049C
YBR031W
YBR030W
YBR021W
YBR011C
YBR007C
YBL104C
YBL103C
YBL101C
YBL091C-A
YBL075C
YBL066C
YBL064C
YBL063W
YBL061C
YBL060W
YBL057C
YBL056W
YBL042C
YBL041W
YBL039C
YBL038W
YBL037W
YBL032W
YBL030C
YBL023C
YBL019W
YBL015W
YBL011W
YBL007C
YBL003C
YBL002W
YAR035W
YAR028W
YAR003W
YAR002C-A
YAL061W
YAL060W
YAL054C
YAL053W
YAL044C
YAL043C
YAL042W
YAL041W
YAL038W
YAL025C
YAL023C
YAL017W
YAL016W
YAL007C
YAL005C
YAL003W

## Sheet: REB1 bound
YPR182W
YPR181C
YPR164W
YPR163C
YPR119W
YPR101W
YPR100W
YPR074C
YPR067W
YPR066W
YPR055W
YPR034W
YPR029C
YPR026W
YPR025C
YPL256C
YPL212C
YPL206C
YPL204W
YPL181W
YPL180W
YOR336W
YOR335C
YOR319W
YOR287C
YOR272W
YOR237W
YOR198C
YOR196C
YOR187W
YOR186W
YOR151C
YOR150W
YOR149C
YOR128C
YOR120W
YOR117W
YOR116C
YOR094W
YOR093C
YOR076C
YOR075W
YOR074C
YOR048C
YOR001W
YOL052C
YOL006C
YOL005C
YOL004W
YNR061C
YNR040W
YNR039C
YNR016C
YNR013C
YNR012W
YNR011C
YNL301C
YNL284C
YNL263C
YNL262W
YNL169C
YNL162W
YNL161W
YNL118C
YNL115C
YNL113W
YNL111C
YNL092W
YNL091W
YNL090W
YNL008C
YNL001W
YMR311C
YMR281W
YMR280C
YMR221C
YMR214W
YMR213W
YMR208W
YMR189W
YMR188C
YMR186W
YMR185W
YMR182C
YMR122W-A
YMR121C
YMR117C
YMR047C
YMR040W
YMR039C
YML129C
YML120C
YML119W
YML001W
YLR388W
YLR380W
YLR378C
YLR274W
YLR224W
YLR083C
YLL040C
YLL034C
YLL033W
YKR069W
YKR068C
YKR016W
YKR015C
YKR011C
YKL220C
YKL203C
YKL148C
YKL146W
YKL122C
YKL104C
YKL082C
YKL081W
YKL073W
YKL072W
YKL059C
YKL058W
YKL052C
YJR100C
YJR099W
YJR098C
YJR090C
YJR085C
YJR065C
YJL196C
YJL158C
YJL148W
YJL106W
YJL039C
YJL002C
YJL001W
YIR003W
YIR002C
YIR001C
YIL149C
YIL148W
YIL126W
YIL121W
YIL116W
YIL113W
YIL112W
YIL109C
YIL108W
YIL075C
YIL023C
YIL022W
YHR040W
YHR039C-A
YHR026W
YHR025W
YHL031C
YGR280C
YGR271C-A
YGR243W
YGR241C
YGR235C
YGR232W
YGR231C
YGR184C
YGR179C
YGR172C
YGR147C
YGR078C
YGL245W
YGL244W
YGL240W
YGL237C
YGL200C
YGL198W
YGL193C
YGL192W
YGL191W
YGL181W
YGL159W
YGL151W
YGL120C
YGL119W
YGL089C
YGL070C
YFR051C
YFR050C
YFL039C
YFL024C
YFL023W
YFL007W
YFL005W
YER163C
YER157W
YER156C
YER105C
YER069W
YER048W-A
YER025W
YER013W
YER012W
YEL023C
YEL013W
YEL012W
YDR466W
YDR465C
YDR362C
YDR323C
YDR322C-A
YDR313C
YDR257C
YDR158W
YDR156W
YDR154C
YDR100W
YDR030C
YDL233W
YDL226C
YDL225W
YDL213C
YDL212W
YDL188C
YDL140C
YDL138W
YDL137W
YDL102W
YDL046W
YDL045W-A
YDL007W
YCR094W
YCR093W
YCR032W
YCL054W
YBR237W
YBR236C
YBR222C
YBR164C
YBR049C
YBL059W
YBL059C-A
YBL058W
YBL014C
YBL013W
YAL031C
YAL030W

## Sheet: RAP1 bound
YPR201W
YPR192W
YPR191W
YPR162C
YPR161C
YPR151C
YPR149W
YPR148C
YPR145W
YPR144C
YPR132W
YPR111W
YPR110C
YPR106W
YPR105C
YPR103W
YPR102C
YPR093C
YPR080W
YPR079W
YPR057W
YPR056W
YPR043W
YPR042C
YPR039W
YPR037C
YPR036W-A
YPR036W
YPR035W
YPR034W
YPR030W
YPR029C
YPR015C
YPR009W
YPR008W
YPL250C
YPL249C-A
YPL249C
YPL233W
YPL231W
YPL230W
YPL229W
YPL227C
YPL226W
YPL222W
YPL221W
YPL220W
YPL199C
YPL198W
YPL190C
YPL189W
YPL189C-A
YPL188W
YPL187W
YPL186C
YPL177C
YPL176C
YPL171C
YPL170W
YPL163C
YPL162C
YPL161C
YPL145C
YPL144W
YPL143W
YPL135W
YPL132W
YPL131W
YPL112C
YPL111W
YPL095C
YPL094C
YPL090C
YPL089C
YPL082C
YPL081W
YPL079W
YPL076W
YPL075W
YPL067C
YPL058C
YPL057C
YPL056C
YPL055C
YPL054W
YPL037C
YPL036W
YPL017C
YPL016W
YOR382W
YOR374W
YOR370C
YOR369C
YOR367W
YOR359W
YOR358W
YOR357C
YOR355W
YOR354C
YOR349W
YOR348C
YOR347C
YOR344C
YOR342C
YOR341W
YOR340C
YOR339C
YOR338W
YOR337W
YOR328W
YOR327C
YOR317W
YOR316C-A
YOR316C
YOR315W
YOR313C
YOR312C
YOR302W
YOR301W
YOR298C-A
YOR293W
YOR292C
YOR269W
YOR267C
YOR247W
YOR236W
YOR234C
YOR191W
YOR186W
YOR182C
YOR181W
YOR180C
YOR179C
YOR178C
YOR161C
YOR153W
YOR152C
YOR125C
YOR124C
YOR113W
YOR112W
YOR107W
YOR106W
YOR100C
YOR096W
YOR095C
YOR092W
YOR091W
YOR065W
YOR064C
YOR063W
YOR057W
YOR056C
YOR043W
YOR042W
YOR032W-A
YOR032C
YOR023C
YOR008C
YOL158C
YOL148C
YOL137W
YOL136C
YOL135C
YOL133W
YOL128C
YOL127W
YOL126C
YOL125W
YOL121C
YOL120C
YOL119C
YOL111C
YOL110W
YOL109W
YOL086C
YOL084W
YOL083W
YOL082W
YOL060C
YOL059W
YOL052C-A
YOL052C
YOL041C
YOL040C
YOL039W
YOL012C
YNR075W
YNR070W
YNR058W
YNR047W
YNR043W
YNR041C
YNR019W
YNR018W
YNR017W
YNR014W
YNR013C
YNL329C
YNL327W
YNL311C
YNL310C
YNL309W
YNL302C
YNL301C
YNL300W
YNL289W
YNL288W
YNL283C
YNL282W
YNL278W
YNL277W-A
YNL277W
YNL270C
YNL268W
YNL259C
YNL258C
YNL254C
YNL241C
YNL240C
YNL217W
YNL216W
YNL209W
YNL208W
YNL191W
YNL190W
YNL178W
YNL166C
YNL165W
YNL163C
YNL162W-A
YNL162W
YNL158W
YNL157W
YNL154C
YNL152W
YNL151C
YNL149C
YNL148C
YNL144C
YNL142W
YNL102W
YNL101W
YNL096C
YNL095C
YNL080C
YNL079C
YNL078W
YNL077W
YNL069C
YNL068C
YNL067W
YNL066W
YNL029C
YNL027W
YNL024C-A
YNL024C
YNL011C
YNL010W
YNL005C
YNL004W
YMR312W
YMR296C
YMR295C
YMR291W
YMR266W
YMR265C
YMR257C
YMR251W-A
YMR251W
YMR250W
YMR243C
YMR242C
YMR231W
YMR230W
YMR229C
YMR225C
YMR224C
YMR206W
YMR205C
YMR199W
YMR198W
YMR194W
YMR193W
YMR146C
YMR145C
YMR144W
YMR143W
YMR142C
YMR136W
YMR135C
YMR128W
YMR127C
YMR121C
YMR117C
YMR116C
YMR108W
YMR107W
YMR100W
YMR099C
YMR093W
YMR092C
YMR087W
YMR086W
YMR083W
YMR069W
YMR027W
YMR026C
YMR016C
YMR015C
YMR014W
YMR013C
YMR009W
YMR008C
YML126C
YML125C
YML123C
YML100W-A
YML088W
YML073C
YML072C
YML064C
YML063W
YML053C
YML052W
YML026C
YML025C
YML024W
YML014W
YML013W
YML007W
YLR453C
YLR452C
YLR448W
YLR447C
YLR442C
YLR441C
YLR438W
YLR437C
YLR436C
YLR407W
YLR406C
YLR401C
YLR399C
YLR390W-A
YLR390W
YLR389C
YLR388W
YLR387C
YLR367W
YLR344W
YLR340W
YLR337C
YLR335W
YLR333C
YLR328W
YLR327C
YLR326W
YLR325C
YLR312W-A
YLR312C
YLR304C
YLR303W
YLR300W
YLR299W
YLR288C
YLR287C-A
YLR287C
YLR280C
YLR271W
YLR268W
YLR265C
YLR264W
YLR254C
YLR249W
YLR248W
YLR231C
YLR224W
YLR214W
YLR213C
YLR212C
YLR185W
YLR183C
YLR180W
YLR179C
YLR174W
YLR173W
YLR167W
YLR166C
YLR142W
YLR140W
YLR139C
YLR113W
YLR110C
YLR104W
YLR103C
YLR094C
YLR075W
YLR074C
YLR073C
YLR061W
YLR060W
YLR048W
YLR045C
YLR044C
YLR029C
YLR028C
YLR024C
YLR023C
YLR005W
YLR004C
YLR003C
YLL063C
YLL056C
YLL055W
YLL051C
YLL050C
YLL049W
YLL045C
YLL043W
YLL039C
YLL038C
YLL029W
YLL028W
YLL026W
YLL002W
YLL001W
YKR102W
YKR101W
YKR094C
YKR093W
YKR092C
YKR087C
YKR057W
YKR056W
YKR042W
YKR041W
YKR025W
YKR024C
YKL220C
YKL219W
YKL211C
YKL210W
YKL204W
YKL201C
YKL198C
YKL183W
YKL182W
YKL181W
YKL180W
YKL178C
YKL176C
YKL175W
YKL161C
YKL157W
YKL156W
YKL152C
YKL151C
YKL150W
YKL109W
YKL098W
YKL096W-A
YKL096W
YKL087C
YKL086W
YKL085W
YKL082C
YKL081W
YKL063C
YKL062W
YKL060C
YKL059C
YKL054C
YKL045W
YKL040C
YKL039W
YKL033W-A
YKL033W
YKL032C
YKL029C
YKL028W
YKL017C
YKL016C
YKL015W
YKL010C
YKL009W
YKL006W
YKL006C-A
YJR151C
YJR148W
YJR146W
YJR145C
YJR140C
YJR139C
YJR135W-A
YJR135C
YJR134C
YJR132W
YJR131W
YJR123W
YJR122W
YJR115W
YJR113C
YJR094W-A
YJR094C
YJR075W
YJR074W
YJR073C
YJR059W
YJR058C
YJR048W
YJR025C
YJR010W
YJR009C
YJL218W
YJL213W
YJL207C
YJL206C
YJL200C
YJL192C
YJL191W
YJL190C
YJL189W
YJL178C
YJL177W
YJL159W
YJL158C
YJL148W
YJL136C
YJL135W
YJL133W
YJL133C-A
YJL130C
YJL129C
YJL127C-B
YJL116C
YJL115W
YJL106W
YJL097W
YJL096W
YJL095W
YJL090C
YJL089W
YJL088W
YJL079C
YJL078C
YJL076W
YJL050W
YJL049W
YJL045W
YJL044C
YJL043W
YJL029C
YJL026W
YJL020C
YIR042C
YIR031C
YIR019C
YIR018W
YIR018C-A
YIR014W
YIL149C
YIL148W
YIL133C
YIL132C
YIL122W
YIL121W
YIL119C
YIL118W
YIL075C
YIL069C
YIL057C
YIL056W
YIL055C
YIL053W
YIL052C
YIL051C
YIL046W-A
YIL046W
YIL033C
YIL019W
YIL018W
YIL013C
YIL011W
YIL002C
YIL001W
YHR204W
YHR203C
YHR183W
YHR178W
YHR177W
YHR174W
YHR142W
YHR141C
YHR129C
YHR128W
YHR123W
YHR122W
YHR121W
YHR097C
YHR096C
YHR094C
YHR091C
YHR071W
YHR070W
YHR033W
YHR021W-A
YHR021C
YHR010W
YHR009C
YHR007C
YHL038C
YHL036W
YHL033C
YHL032C
YHL029C
YHL028W
YHL016C
YHL015W
YHL002W
YHL001W
YGR284C
YGR283C
YGR280C
YGR279C
YGR260W
YGR258C
YGR254W
YGR253C
YGR249W
YGR248W
YGR241C
YGR240C
YGR234W
YGR233C
YGR217W
YGR214W
YGR204W
YGR203W
YGR202C
YGR193C
YGR192C
YGR181W
YGR180C
YGR177C
YGR175C
YGR161W-C
YGR161C
YGR159C
YGR157W
YGR156W
YGR149W
YGR148C
YGR143W
YGR142W
YGR140W
YGR118W
YGR117C
YGR097W
YGR096W
YGR092W
YGR091W
YGR086C
YGR085C
YGR084C
YGR060W
YGR059W
YGR055W
YGR054W
YGR052W
YGR043C
YGR036C
YGR034W
YGR033C
YGR032W
YGR031W
YGR028W
YGR027C
YGL263W
YGL234W
YGL226W
YGL226C-A
YGL225W
YGL208W
YGL207W
YGL189C
YGL181W
YGL167C
YGL166W
YGL159W
YGL158W
YGL147C
YGL146C
YGL145W
YGL136C
YGL135W
YGL126W
YGL124C
YGL123W
YGL121C
YGL116W
YGL115W
YGL114W
YGL104C
YGL103W
YGL097W
YGL096W
YGL084C
YGL083W
YGL076C
YGL075C
YGL073W
YGL071W
YGL056C
YGL055W
YGL037C
YGL036W
YGL031C
YGL030W
YFR038W
YFR035C
YFR034C
YFR033C
YFR032C-A
YFR031C-A
YFR019W
YFR018C
YFR017C
YFR004W
YFR003C
YFL050C
YFL034W
YFL034C-B
YFL034C-A
YFL024C
YFL023W
YFL022C
YFL021W
YFL016C
YFL014W
YFL013C
YER186C
YER169W
YER168C
YER167W
YER166W
YER158C
YER155C
YER146W
YER145C
YER144C
YER131W
YER130C
YER125W
YER120W
YER117W
YER102W
YER101C
YER093C
YER092W
YER091C
YER088C
YER081W
YER080W
YER074W-A
YER074W
YER073W
YER068W
YER065C
YER064C
YER063W
YER062C
YER057C
YER056C-A
YER056C
YER054C
YER053C-A
YER048C
YER047C
YER046W
YER045C
YER033C
YER032W
YER031C
YER030W
YER029C
YER028C
YEL072W
YEL057C
YEL056W
YEL054C
YEL053C
YEL044W
YEL043W
YEL036C
YEL023C
YEL022W
YEL021W
YEL020W-A
YEL017W
YEL017C-A
YEL009C
YEL007W
YDR541C
YDR517W
YDR516C
YDR510W
YDR501W
YDR500C
YDR496C
YDR495C
YDR489W
YDR488C
YDR487C
YDR471W
YDR470C
YDR450W
YDR449C
YDR448W
YDR447C
YDR441C
YDR420W
YDR418W
YDR416W
YDR409W
YDR408C
YDR406W
YDR405W
YDR393W
YDR392W
YDR391C
YDR388W
YDR387C
YDR382W
YDR325W
YDR324C
YDR312W
YDR311W
YDR310C
YDR309C
YDR301W
YDR300C
YDR293C
YDR281C
YDR277C
YDR276C
YDR275W
YDR268W
YDR265W
YDR264C
YDR260C
YDR259C
YDR258C
YDR247W
YDR246W
YDR234W
YDR233C
YDR225W
YDR224C
YDR194C
YDR192C
YDR188W
YDR186C
YDR156W
YDR137W
YDR135C
YDR113C
YDR111C
YDR110W
YDR109C
YDR100W
YDR099W
YDR098C
YDR077W
YDR076W
YDR065W
YDR064W
YDR063W
YDR062W
YDR061W
YDR051C
YDR050C
YDR047W
YDR046C
YDR044W
YDR043C
YDR041W
YDR037W
YDR036C
YDR033W
YDR032C
YDR021W
YDR012W
YDL230W
YDL229W
YDL195W
YDL192W
YDL191W
YDL188C
YDL184C
YDL183C
YDL174C
YDL173W
YDL169C
YDL168W
YDL140C
YDL137W
YDL136W
YDL133W
YDL133C-A
YDL132W
YDL131W
YDL130W-A
YDL130W
YDL129W
YDL128W
YDL127W
YDL126C
YDL102W
YDL083C
YDL082W
YDL081C
YDL076C
YDL075W
YDL061C
YDL060W
YDL055C
YDL054C
YDL048C
YDL047W
YDL035C
YDL033C
YDL031W
YDL022W
YDL021W
YDL012C
YDL008W
YDL006W
YCR098C
YCR081W
YCR069W
YCR068W
YCR065W
YCR063W
YCR032W
YCR031C
YCR012W
YCR011C
YCR010C
YCR009C
YCR007C
YCL043C
YCL042W
YCL037C
YCL036W
YCL030C
YCL029C
YCL028W
YCL025C
YCL024W
YCL018W
YBR296C
YBR295W
YBR289W
YBR288C
YBR233W
YBR231C
YBR230W-A
YBR203W
YBR202W
YBR197C
YBR196C
YBR189W
YBR188C
YBR183W
YBR182C
YBR181C
YBR179C
YBR158W
YBR157C
YBR118W
YBR114W
YBR112C
YBR106W
YBR105C
YBR093C
YBR085W
YBR084C-A
YBR083W
YBR082C
YBR078W
YBR072W
YBR069C
YBR068C
YBR066C
YBR061C
YBR060C
YBR048W
YBR047W
YBR046C
YBR036C
YBR035C
YBR031W
YBR011C
YBL093C
YBL092W
YBL087C
YBL086C
YBL081W
YBL075C
YBL071W-A
YBL064C
YBL063W
YBL061C
YBL060W
YBL052C
YBL050W
YBL043W
YBL041W
YBL030C
YBL029W
YBL029C-A
YBL028C
YBL027W
YBL022C
YBL020W
YBL014C
YBL013W
YBL011W
YBL002W
YAR035W
YAL054C
YAL053W
YAL051W
YAL040C
YAL039C
YAL038W
YAL034C
YAL033W
YAL005C
YAL003W
YAL002W

## Sheet: Stable -1
YPR200C
YPR199C
YPR198W
YPR192W
YPR189W
YPR188C
YPR187W
YPR186C
YPR185W
YPR183W
YPR182W
YPR181C
YPR180W
YPR179C
YPR178W
YPR176C
YPR172W
YPR171W
YPR169W
YPR168W
YPR167C
YPR166C
YPR165W
YPR164W
YPR162C
YPR160W
YPR157W
YPR156C
YPR155C
YPR149W
YPR148C
YPR135W
YPR134W
YPR129W
YPR128C
YPR120C
YPR115W
YPR114W
YPR111W
YPR110C
YPR108W
YPR107C
YPR106W
YPR105C
YPR101W
YPR100W
YPR098C
YPR097W
YPR095C
YPR094W
YPR093C
YPR091C
YPR089W
YPR088C
YPR086W
YPR085C
YPR084W
YPR083W
YPR082C
YPR081C
YPR079W
YPR073C
YPR072W
YPR071W
YPR070W
YPR069C
YPR068C
YPR067W
YPR066W
YPR065W
YPR063C
YPR062W
YPR058W
YPR057W
YPR056W
YPR055W
YPR051W
YPR049C
YPR048W
YPR047W
YPR046W
YPR045C
YPR037C
YPR035W
YPR034W
YPR033C
YPR032W
YPR030W
YPR029C
YPR028W
YPR025C
YPR022C
YPR021C
YPR020W
YPR018W
YPR017C
YPR011C
YPR010C-A
YPR005C
YPR004C
YPR003C
YPL270W
YPL269W
YPL268W
YPL267W
YPL266W
YPL265W
YPL263C
YPL262W
YPL256C
YPL255W
YPL253C
YPL249C
YPL248C
YPL247C
YPL246C
YPL244C
YPL243W
YPL236C
YPL235W
YPL234C
YPL230W
YPL227C
YPL226W
YPL225W
YPL224C
YPL222W
YPL220W
YPL219W
YPL217C
YPL216W
YPL209C
YPL208W
YPL206C
YPL196W
YPL195W
YPL194W
YPL186C
YPL184C
YPL183W-A
YPL178W
YPL176C
YPL175W
YPL174C
YPL173W
YPL172C
YPL171C
YPL167C
YPL165C
YPL163C
YPL162C
YPL161C
YPL160W
YPL158C
YPL156C
YPL155C
YPL154C
YPL153C
YPL151C
YPL150W
YPL148C
YPL147W
YPL141C
YPL140C
YPL139C
YPL138C
YPL134C
YPL133C
YPL132W
YPL125W
YPL124W
YPL123C
YPL122C
YPL120W
YPL115C
YPL110C
YPL109C
YPL105C
YPL104W
YPL103C
YPL101W
YPL100W
YPL099C
YPL098C
YPL097W
YPL096W
YPL096C-A
YPL095C
YPL091W
YPL087W
YPL086C
YPL085W
YPL083C
YPL077C
YPL076W
YPL072W
YPL071C
YPL070W
YPL069C
YPL065W
YPL064C
YPL063W
YPL061W
YPL060W
YPL058C
YPL054W
YPL051W
YPL049C
YPL047W
YPL046C
YPL045W
YPL043W
YPL042C
YPL041C
YPL040C
YPL039W
YPL038W
YPL037C
YPL034W
YPL032C
YPL031C
YPL030W
YPL029W
YPL023C
YPL022W
YPL020C
YPL019C
YPL018W
YPL014W
YPL007C
YPL006W
YPL002C
YPL001W
YOR385W
YOR384W
YOR383C
YOR380W
YOR368W
YOR367W
YOR362C
YOR361C
YOR357C
YOR356W
YOR352W
YOR350C
YOR348C
YOR347C
YOR342C
YOR341W
YOR336W
YOR334W
YOR332W
YOR330C
YOR329C
YOR323C
YOR321W
YOR316C
YOR315W
YOR308C
YOR305W
YOR304W
YOR299W
YOR295W
YOR294W
YOR291W
YOR286W
YOR285W
YOR284W
YOR283W
YOR281C
YOR280C
YOR279C
YOR278W
YOR276W
YOR275C
YOR274W
YOR269W
YOR266W
YOR265W
YOR264W
YOR262W
YOR261C
YOR258W
YOR257W
YOR256C
YOR253W
YOR252W
YOR251C
YOR250C
YOR249C
YOR245C
YOR244W
YOR243C
YOR241W
YOR239W
YOR238W
YOR233W
YOR232W
YOR230W
YOR227W
YOR226C
YOR223W
YOR222W
YOR221C
YOR220W
YOR219C
YOR217W
YOR216C
YOR215C
YOR213C
YOR211C
YOR210W
YOR209C
YOR191W
YOR188W
YOR185C
YOR181W
YOR180C
YOR179C
YOR178C
YOR176W
YOR175C
YOR174W
YOR173W
YOR167C
YOR166C
YOR165W
YOR164C
YOR163W
YOR162C
YOR160W
YOR159C
YOR156C
YOR155C
YOR150W
YOR149C
YOR144C
YOR143C
YOR137C
YOR134W
YOR130C
YOR129C
YOR128C
YOR127W
YOR126C
YOR125C
YOR124C
YOR123C
YOR120W
YOR119C
YOR118W
YOR117W
YOR115C
YOR113W
YOR112W
YOR111W
YOR110W
YOR106W
YOR104W
YOR103C
YOR097C
YOR094W
YOR093C
YOR091W
YOR090C
YOR080W
YOR079C
YOR076C
YOR075W
YOR074C
YOR069W
YOR067C
YOR063W
YOR062C
YOR057W
YOR056C
YOR049C
YOR045W
YOR043W
YOR042W
YOR037W
YOR030W
YOR022C
YOR019W
YOR018W
YOR017W
YOR016C
YOR011W
YOR007C
YOR006C
YOR005C
YOR004W
YOR002W
YOR001W
YOL164W
YOL159C-A
YOL159C
YOL155C
YOL154W
YOL152W
YOL149W
YOL148C
YOL147C
YOL146W
YOL145C
YOL144W
YOL143C
YOL142W
YOL141W
YOL140W
YOL138C
YOL137W
YOL130W
YOL128C
YOL125W
YOL122C
YOL117W
YOL116W
YOL115W
YOL113W
YOL112W
YOL111C
YOL108C
YOL107W
YOL105C
YOL103W
YOL102C
YOL101C
YOL100W
YOL097C
YOL096C
YOL095C
YOL094C
YOL093W
YOL092W
YOL090W
YOL089C
YOL088C
YOL084W
YOL083W
YOL081W
YOL080C
YOL078W
YOL075C
YOL073C
YOL072W
YOL071W
YOL070C
YOL069W
YOL068C
YOL066C
YOL065C
YOL064C
YOL063C
YOL062C
YOL061W
YOL059W
YOL057W
YOL056W
YOL055C
YOL053W
YOL052C-A
YOL048C
YOL043C
YOL042W
YOL038W
YOL038C-A
YOL034W
YOL033W
YOL032W
YOL031C
YOL030W
YOL026C
YOL023W
YOL022C
YOL018C
YOL017W
YOL016C
YOL015W
YOL013W-A
YOL013C
YOL009C
YOL008W
YOL007C
YOL005C
YOL003C
YOL002C
YOL001W
YNR073C
YNR061C
YNR059W
YNR058W
YNR056C
YNR055C
YNR054C
YNR051C
YNR050C
YNR049C
YNR048W
YNR047W
YNR046W
YNR045W
YNR044W
YNR041C
YNR036C
YNR035C
YNR033W
YNR032W
YNR032C-A
YNR031C
YNR030W
YNR029C
YNR024W
YNR023W
YNR022C
YNR015W
YNR014W
YNR012W
YNR011C
YNR008W
YNR007C
YNR003C
YNL327W
YNL326C
YNL325C
YNL323W
YNL322C
YNL321W
YNL317W
YNL316C
YNL315C
YNL314W
YNL311C
YNL310C
YNL309W
YNL307C
YNL306W
YNL305C
YNL304W
YNL301C
YNL300W
YNL297C
YNL295W
YNL294C
YNL293W
YNL292W
YNL291C
YNL290W
YNL286W
YNL284C
YNL282W
YNL275W
YNL274C
YNL273W
YNL272C
YNL265C
YNL264C
YNL263C
YNL262W
YNL259C
YNL258C
YNL257C
YNL256W
YNL254C
YNL253W
YNL252C
YNL250W
YNL249C
YNL244C
YNL243W
YNL242W
YNL240C
YNL239W
YNL238W
YNL237W
YNL236W
YNL233W
YNL230C
YNL227C
YNL224C
YNL223W
YNL222W
YNL221C
YNL220W
YNL219C
YNL217W
YNL215W
YNL214W
YNL213C
YNL212W
YNL208W
YNL207W
YNL202W
YNL201C
YNL200C
YNL199C
YNL195C
YNL194C
YNL193W
YNL189W
YNL188W
YNL187W
YNL182C
YNL181W
YNL177C
YNL168C
YNL167C
YNL166C
YNL165W
YNL164C
YNL163C
YNL162W-A
YNL160W
YNL159C
YNL158W
YNL157W
YNL156C
YNL155W
YNL152W
YNL151C
YNL145W
YNL138W-A
YNL138W
YNL137C
YNL136W
YNL135C
YNL134C
YNL132W
YNL131W
YNL130C
YNL129W
YNL127W
YNL126W
YNL121C
YNL119W
YNL115C
YNL113W
YNL110C
YNL108C
YNL107W
YNL102W
YNL100W
YNL099C
YNL097C
YNL085W
YNL084C
YNL083W
YNL082W
YNL081C
YNL078W
YNL076W
YNL074C
YNL073W
YNL072W
YNL071W
YNL070W
YNL059C
YNL058C
YNL056W
YNL051W
YNL050C
YNL049C
YNL048W
YNL045W
YNL042W
YNL041C
YNL039W
YNL038W
YNL032W
YNL027W
YNL026W
YNL025C
YNL023C
YNL020C
YNL016W
YNL015W
YNL011C
YNL010W
YNL005C
YNL004W
YNL003C
YMR319C
YMR318C
YMR316W
YMR312W
YMR311C
YMR310C
YMR308C
YMR301C
YMR300C
YMR299C
YMR298W
YMR297W
YMR294W
YMR293C
YMR292W
YMR289W
YMR288W
YMR287C
YMR286W
YMR285C
YMR283C
YMR282C
YMR281W
YMR278W
YMR277W
YMR276W
YMR275C
YMR274C
YMR273C
YMR270C
YMR269W
YMR268C
YMR267W
YMR264W
YMR263W
YMR262W
YMR261C
YMR259C
YMR258C
YMR257C
YMR255W
YMR252C
YMR250W
YMR247C
YMR244C-A
YMR241W
YMR239C
YMR238W
YMR237W
YMR234W
YMR233W
YMR231W
YMR228W
YMR227C
YMR226C
YMR225C
YMR224C
YMR223W
YMR222C
YMR221C
YMR220W
YMR219W
YMR218C
YMR217W
YMR214W
YMR213W
YMR212C
YMR210W
YMR209C
YMR208W
YMR207C
YMR206W
YMR204C
YMR201C
YMR196W
YMR194W
YMR193W
YMR192W
YMR191W
YMR190C
YMR187C
YMR183C
YMR182C
YMR178W
YMR177W
YMR176W
YMR174C
YMR170C
YMR169C
YMR168C
YMR167W
YMR166C
YMR165C
YMR164C
YMR162C
YMR161W
YMR160W
YMR158W
YMR157C
YMR156C
YMR155W
YMR153W
YMR152W
YMR150C
YMR148W
YMR144W
YMR140W
YMR139W
YMR138W
YMR137C
YMR130W
YMR129W
YMR128W
YMR127C
YMR126C
YMR121C
YMR120C
YMR115W
YMR114C
YMR113W
YMR112C
YMR111C
YMR110C
YMR107W
YMR105C
YMR100W
YMR099C
YMR098C
YMR097C
YMR093W
YMR092C
YMR091C
YMR090W
YMR089C
YMR088C
YMR081C
YMR077C
YMR073C
YMR071C
YMR068W
YMR067C
YMR066W
YMR065W
YMR062C
YMR061W
YMR060C
YMR059W
YMR054W
YMR048W
YMR047C
YMR043W
YMR041C
YMR036C
YMR033W
YMR030W
YMR029C
YMR028W
YMR027W
YMR026C
YMR023C
YMR022W
YMR021C
YMR020W
YMR019W
YMR016C
YMR014W
YMR011W
YMR009W
YMR008C
YMR004W
YMR002W
YML131W
YML130C
YML129C
YML127W
YML126C
YML125C
YML123C
YML120C
YML119W
YML117W
YML114C
YML113W
YML112W
YML110C
YML109W
YML105C
YML104C
YML103C
YML097C
YML096W
YML094W
YML092C
YML087C
YML086C
YML081W
YML081C-A
YML080W
YML077W
YML076C
YML075C
YML070W
YML067C
YML065W
YML062C
YML061C
YML060W
YML054C
YML051W
YML050W
YML049C
YML048W
YML046W
YML037C
YML036W
YML032C
YML031W
YML030W
YML029W
YML027W
YML021C
YML020W
YML019W
YML016C
YML015C
YML014W
YML013W
YML011C
YML010W
YML008C
YML006C
YML005W
YML004C
YLR459W
YLR457C
YLR456W
YLR455W
YLR453C
YLR452C
YLR450W
YLR447C
YLR446W
YLR443W
YLR442C
YLR440C
YLR439W
YLR438C-A
YLR436C
YLR435W
YLR431C
YLR430W
YLR427W
YLR426W
YLR425W
YLR424W
YLR423C
YLR422W
YLR421C
YLR420W
YLR417W
YLR412W
YLR405W
YLR404W
YLR397C
YLR396C
YLR392C
YLR390W-A
YLR390W
YLR389C
YLR386W
YLR384C
YLR383W
YLR382C
YLR381W
YLR380W
YLR376C
YLR369W
YLR368W
YLR362W
YLR361C-A
YLR361C
YLR360W
YLR357W
YLR356W
YLR352W
YLR351C
YLR348C
YLR345W
YLR337C
YLR327C
YLR326W
YLR324W
YLR323C
YLR321C
YLR320W
YLR319C
YLR316C
YLR313C
YLR307W
YLR306W
YLR305C
YLR299W
YLR298C
YLR292C
YLR291C
YLR290C
YLR289W
YLR288C
YLR287C
YLR278C
YLR276C
YLR275W
YLR274W
YLR273C
YLR272C
YLR270W
YLR268W
YLR267W
YLR266C
YLR265C
YLR263W
YLR262C-A
YLR260W
YLR258W
YLR253W
YLR251W
YLR246W
YLR245C
YLR244C
YLR243W
YLR242C
YLR241W
YLR240W
YLR239C
YLR238W
YLR237W
YLR234W
YLR233C
YLR229C
YLR219W
YLR218C
YLR216C
YLR215C
YLR214W
YLR213C
YLR212C
YLR211C
YLR210W
YLR209C
YLR207W
YLR206W
YLR200W
YLR196W
YLR195C
YLR194C
YLR193C
YLR191W
YLR188W
YLR187W
YLR182W
YLR181C
YLR178C
YLR177W
YLR175W
YLR173W
YLR172C
YLR170C
YLR166C
YLR165C
YLR164W
YLR163C
YLR154C
YLR152C
YLR150W
YLR148W
YLR147C
YLR146W-A
YLR146C
YLR145W
YLR144C
YLR139C
YLR137W
YLR136C
YLR135W
YLR133W
YLR130C
YLR128W
YLR127C
YLR121C
YLR120C
YLR119W
YLR118C
YLR117C
YLR115W
YLR114C
YLR105C
YLR104W
YLR103C
YLR100W
YLR099W-A
YLR099C
YLR097C
YLR092W
YLR091W
YLR088W
YLR087C
YLR086W
YLR085C
YLR082C
YLR081W
YLR080W
YLR079W
YLR078C
YLR077W
YLR073C
YLR072W
YLR071C
YLR070C
YLR069C
YLR068W
YLR067C
YLR066W
YLR065C
YLR064W
YLR060W
YLR059C
YLR057W
YLR052W
YLR051C
YLR050C
YLR043C
YLR039C
YLR036C
YLR035C
YLR033W
YLR032W
YLR028C
YLR025W
YLR024C
YLR022C
YLR021W
YLR020C
YLR017W
YLR016C
YLR015W
YLR014C
YLR011W
YLR009W
YLR005W
YLR003C
YLR002C
YLR001C
YLL058W
YLL055W
YLL054C
YLL051C
YLL048C
YLL043W
YLL036C
YLL035W
YLL029W
YLL026W
YLL023C
YLL022C
YLL018C
YLL015W
YLL014W
YLL007C
YLL006W
YLL004W
YLL003W
YLL002W
YKR102W
YKR101W
YKR100C
YKR096W
YKR095W
YKR091W
YKR088C
YKR087C
YKR086W
YKR085C
YKR084C
YKR083C
YKR079C
YKR078W
YKR077W
YKR076W
YKR074W
YKR070W
YKR068C
YKR067W
YKR066C
YKR065C
YKR064W
YKR063C
YKR060W
YKR058W
YKR056W
YKR055W
YKR054C
YKR052C
YKR051W
YKR049C
YKR048C
YKR046C
YKR045C
YKR044W
YKR043C
YKR039W
YKR037C
YKR035W-A
YKR034W
YKR031C
YKR030W
YKR029C
YKR027W
YKR026C
YKR023W
YKR022C
YKR021W
YKR020W
YKR019C
YKR018C
YKR017C
YKR014C
YKR013W
YKR009C
YKR008W
YKR007W
YKR006C
YKR004C
YKR003W
YKL222C
YKL219W
YKL218C
YKL217W
YKL215C
YKL214C
YKL211C
YKL209C
YKL208W
YKL207W
YKL206C
YKL203C
YKL198C
YKL197C
YKL194C
YKL193C
YKL192C
YKL191W
YKL189W
YKL187C
YKL185W
YKL179C
YKL176C
YKL175W
YKL174C
YKL173W
YKL170W
YKL165C
YKL164C
YKL163W
YKL162C
YKL161C
YKL159C
YKL157W
YKL155C
YKL154W
YKL152C
YKL150W
YKL148C
YKL146W
YKL145W
YKL144C
YKL143W
YKL141W
YKL140W
YKL139W
YKL138C-A
YKL138C
YKL135C
YKL134C
YKL132C
YKL129C
YKL124W
YKL122C
YKL121W
YKL119C
YKL116C
YKL113C
YKL112W
YKL108W
YKL106W
YKL105C
YKL103C
YKL096W
YKL094W
YKL093W
YKL092C
YKL091C
YKL090W
YKL089W
YKL088W
YKL082C
YKL081W
YKL079W
YKL077W
YKL074C
YKL073W
YKL069W
YKL065C
YKL064W
YKL062W
YKL059C
YKL058W
YKL055C
YKL053C-A
YKL049C
YKL048C
YKL047W
YKL045W
YKL042W
YKL041W
YKL040C
YKL039W
YKL034W
YKL033W-A
YKL033W
YKL028W
YKL026C
YKL025C
YKL022C
YKL021C
YKL019W
YKL018W
YKL018C-A
YKL017C
YKL014C
YKL013C
YKL012W
YKL011C
YKL009W
YKL006C-A
YKL003C
YKL002W
YJR144W
YJR143C
YJR142W
YJR141W
YJR140C
YJR138W
YJR137C
YJR136C
YJR135W-A
YJR134C
YJR133W
YJR132W
YJR131W
YJR130C
YJR129C
YJR126C
YJR125C
YJR124C
YJR122W
YJR118C
YJR112W-A
YJR103W
YJR102C
YJR100C
YJR099W
YJR098C
YJR096W
YJR094C
YJR089W
YJR088C
YJR085C
YJR084W
YJR083C
YJR082C
YJR080C
YJR077C
YJR076C
YJR075W
YJR074W
YJR073C
YJR072C
YJR070C
YJR069C
YJR068W
YJR067C
YJR064W
YJR061W
YJR057W
YJR056C
YJR051W
YJR050W
YJR049C
YJR044C
YJR043C
YJR042W
YJR041C
YJR040W
YJR039W
YJR036C
YJR035W
YJR034W
YJR033C
YJR032W
YJR031C
YJR030C
YJR025C
YJR024C
YJR022W
YJR021C
YJR019C
YJR017C
YJR015W
YJR014W
YJR013W
YJR012C
YJR010C-A
YJR008W
YJR001W
YJL214W
YJL213W
YJL212C
YJL209W
YJL208C
YJL205C
YJL204C
YJL201W
YJL197W
YJL196C
YJL193W
YJL186W
YJL185C
YJL184W
YJL183W
YJL180C
YJL179W
YJL176C
YJL174W
YJL173C
YJL172W
YJL171C
YJL168C
YJL167W
YJL165C
YJL164C
YJL163C
YJL162C
YJL161W
YJL156C
YJL147C
YJL146W
YJL144W
YJL139C
YJL138C
YJL137C
YJL132W
YJL131C
YJL130C
YJL128C
YJL126W
YJL123C
YJL121C
YJL118W
YJL117W
YJL116C
YJL112W
YJL105W
YJL103C
YJL102W
YJL097W
YJL096W
YJL095W
YJL094C
YJL093C
YJL092W
YJL091C
YJL090C
YJL087C
YJL085W
YJL084C
YJL081C
YJL079C
YJL074C
YJL073W
YJL072C
YJL071W
YJL070C
YJL069C
YJL068C
YJL066C
YJL065C
YJL062W
YJL060W
YJL059W
YJL058C
YJL057C
YJL056C
YJL055W
YJL054W
YJL053W
YJL052W
YJL051W
YJL050W
YJL049W
YJL047C
YJL046W
YJL045W
YJL041W
YJL036W
YJL031C
YJL030W
YJL013C
YJL010C
YJL005W
YJL004C
YJL003W
YJL002C
YIR042C
YIR039C
YIR038C
YIR036C
YIR030C
YIR026C
YIR025W
YIR023W
YIR021W
YIR019C
YIR014W
YIR012W
YIR011C
YIR010W
YIR009W
YIR008C
YIR006C
YIR005W
YIR004W
YIR003W
YIR002C
YIR001C
YIL162W
YIL161W
YIL157C
YIL155C
YIL154C
YIL153W
YIL152W
YIL147C
YIL146C
YIL139C
YIL138C
YIL137C
YIL136W
YIL135C
YIL134W
YIL132C
YIL129C
YIL128W
YIL124W
YIL123W
YIL120W
YIL119C
YIL116W
YIL114C
YIL112W
YIL110W
YIL109C
YIL108W
YIL105C
YIL104C
YIL103W
YIL098C
YIL097W
YIL096C
YIL095W
YIL093C
YIL092W
YIL088C
YIL084C
YIL083C
YIL076W
YIL071C
YIL070C
YIL068C
YIL067C
YIL065C
YIL064W
YIL063C
YIL061C
YIL057C
YIL053W
YIL049W
YIL048W
YIL046W
YIL045W
YIL044C
YIL043C
YIL042C
YIL041W
YIL040W
YIL039W
YIL038C
YIL034C
YIL031W
YIL027C
YIL026C
YIL023C
YIL022W
YIL021W
YIL017C
YIL016W
YIL015W
YIL010W
YIL009W
YIL008W
YIL007C
YIL006W
YIL005W
YIL004C
YIL003W
YIL002C
YIL001W
YHR211W
YHR207C
YHR204W
YHR202W
YHR201C
YHR200W
YHR199C
YHR198C
YHR196W
YHR195W
YHR192W
YHR191C
YHR188C
YHR187W
YHR186C
YHR177W
YHR176W
YHR172W
YHR169W
YHR168W
YHR167W
YHR166C
YHR165C
YHR162W
YHR161C
YHR159W
YHR158C
YHR143W-A
YHR142W
YHR140W
YHR139C
YHR138C
YHR137W
YHR136C
YHR134W
YHR133C
YHR132W-A
YHR132C
YHR131C
YHR129C
YHR123W
YHR122W
YHR121W
YHR120W
YHR119W
YHR116W
YHR115C
YHR114W
YHR113W
YHR112C
YHR111W
YHR109W
YHR105W
YHR104W
YHR102W
YHR101C
YHR099W
YHR097C
YHR096C
YHR094C
YHR092C
YHR091C
YHR090C
YHR087W
YHR081W
YHR080C
YHR078W
YHR076W
YHR075C
YHR074W
YHR073W
YHR072W
YHR068W
YHR067W
YHR063C
YHR062C
YHR061C
YHR060W
YHR059W
YHR058C
YHR057C
YHR056C
YHR045W
YHR044C
YHR043C
YHR041C
YHR039C-A
YHR039C
YHR038W
YHR036W
YHR035W
YHR034C
YHR033W
YHR029C
YHR028C
YHR027C
YHR025W
YHR024C
YHR022C
YHR018C
YHR017W
YHR016C
YHR007C
YHR003C
YHR001W-A
YHR001W
YHL044W
YHL040C
YHL039W
YHL038C
YHL036W
YHL034C
YHL032C
YHL031C
YHL030W
YHL024W
YHL021C
YHL020C
YHL019C
YHL018W
YHL014C
YHL013C
YHL002W
YGR288W
YGR286C
YGR284C
YGR282C
YGR277C
YGR276C
YGR275W
YGR274C
YGR271W
YGR271C-A
YGR263C
YGR262C
YGR261C
YGR260W
YGR258C
YGR257C
YGR254W
YGR253C
YGR252W
YGR251W
YGR249W
YGR248W
YGR247W
YGR246C
YGR240C
YGR238C
YGR237C
YGR236C
YGR235C
YGR232W
YGR231C
YGR230W
YGR227W
YGR223C
YGR222W
YGR221C
YGR220C
YGR218W
YGR217W
YGR216C
YGR215W
YGR212W
YGR209C
YGR208W
YGR207C
YGR206W
YGR205W
YGR203W
YGR201C
YGR200C
YGR199W
YGR196C
YGR195W
YGR194C
YGR191W
YGR188C
YGR184C
YGR181W
YGR177C
YGR175C
YGR174W-A
YGR174C
YGR173W
YGR172C
YGR171C
YGR169C
YGR168C
YGR167W
YGR166W
YGR165W
YGR150C
YGR144W
YGR140W
YGR138C
YGR135W
YGR133W
YGR132C
YGR130C
YGR127W
YGR126W
YGR125W
YGR124W
YGR123C
YGR122W
YGR121C
YGR116W
YGR113W
YGR112W
YGR111W
YGR110W
YGR109C
YGR105W
YGR104C
YGR101W
YGR100W
YGR099W
YGR098C
YGR097W
YGR095C
YGR093W
YGR091W
YGR088W
YGR085C
YGR084C
YGR080W
YGR077C
YGR076C
YGR074W
YGR072W
YGR071C
YGR070W
YGR067C
YGR063C
YGR062C
YGR058W
YGR056W
YGR053C
YGR052W
YGR046W
YGR043C
YGR041W
YGR040W
YGR036C
YGR032W
YGR029W
YGR023W
YGR020C
YGR019W
YGR017W
YGR016W
YGR015C
YGR013W
YGR012W
YGR010W
YGR009C
YGR008C
YGR007W
YGR005C
YGR004W
YGR001C
YGL257C
YGL256W
YGL255W
YGL254W
YGL250W
YGL248W
YGL247W
YGL246C
YGL245W
YGL244W
YGL243W
YGL242C
YGL241W
YGL240W
YGL237C
YGL236C
YGL233W
YGL232W
YGL231C
YGL227W
YGL226W
YGL226C-A
YGL225W
YGL224C
YGL223C
YGL221C
YGL220W
YGL213C
YGL210W
YGL208W
YGL203C
YGL201C
YGL200C
YGL196W
YGL194C-A
YGL194C
YGL192W
YGL191W
YGL186C
YGL185C
YGL180W
YGL179C
YGL178W
YGL174W
YGL173C
YGL172W
YGL163C
YGL162W
YGL161C
YGL160W
YGL159W
YGL158W
YGL156W
YGL155W
YGL154C
YGL153W
YGL151W
YGL150C
YGL148W
YGL143C
YGL142C
YGL141W
YGL140C
YGL139W
YGL136C
YGL134W
YGL131C
YGL130W
YGL129C
YGL127C
YGL126W
YGL124C
YGL121C
YGL120C
YGL119W
YGL117W
YGL115W
YGL114W
YGL113W
YGL112C
YGL111W
YGL108C
YGL104C
YGL100W
YGL099W
YGL098W
YGL096W
YGL094C
YGL093W
YGL092W
YGL091C
YGL090W
YGL087C
YGL086W
YGL085W
YGL084C
YGL083W
YGL080W
YGL079W
YGL075C
YGL073W
YGL070C
YGL068W
YGL067W
YGL066W
YGL065C
YGL061C
YGL060W
YGL058W
YGL057C
YGL049C
YGL048C
YGL047W
YGL045W
YGL044C
YGL043W
YGL039W
YGL029W
YGL027C
YGL026C
YGL025C
YGL021W
YGL020C
YGL019W
YGL018C
YGL017W
YGL016W
YGL014W
YGL011C
YGL010W
[truncated: 872 more rows]

## Sheet: Fragile -1
YPR191W
YPR190C
YPR184W
YPR175W
YPR163C
YPR161C
YPR159W
YPR158W
YPR145W
YPR144C
YPR143W
YPR141C
YPR140W
YPR139C
YPR138C
YPR137W
YPR133W-A
YPR133C
YPR132W
YPR125W
YPR124W
YPR122W
YPR119W
YPR118W
YPR113W
YPR112C
YPR109W
YPR104C
YPR103W
YPR102C
YPR080W
YPR075C
YPR074C
YPR061C
YPR043W
YPR042C
YPR041W
YPR036W-A
YPR036W
YPR031W
YPR024W
YPR023C
YPR019W
YPR016C
YPR015C
YPR013C
YPR010C
YPR009W
YPR008W
YPL274W
YPL273W
YPL271W
YPL260W
YPL259C
YPL254W
YPL252C
YPL250C
YPL249C-A
YPL245W
YPL242C
YPL241C
YPL240C
YPL239W
YPL237W
YPL231W
YPL228W
YPL221W
YPL218W
YPL215W
YPL214C
YPL213W
YPL212C
YPL211W
YPL210C
YPL207W
YPL204W
YPL203W
YPL202C
YPL199C
YPL198W
YPL190C
YPL189W
YPL189C-A
YPL188W
YPL183C
YPL181W
YPL180W
YPL179W
YPL177C
YPL170W
YPL169C
YPL168W
YPL159C
YPL157W
YPL149W
YPL146C
YPL145C
YPL144W
YPL143W
YPL137C
YPL135W
YPL131W
YPL129W
YPL128C
YPL127C
YPL126W
YPL119C
YPL118W
YPL117C
YPL116W
YPL112C
YPL111W
YPL106C
YPL094C
YPL093W
YPL092W
YPL090C
YPL089C
YPL088W
YPL084W
YPL082C
YPL081W
YPL079W
YPL078C
YPL075W
YPL074W
YPL066W
YPL059W
YPL057C
YPL055C
YPL053C
YPL052W
YPL050C
YPL048W
YPL028W
YPL026C
YPL016W
YPL015C
YPL013C
YPL012W
YPL011C
YPL010W
YPL009C
YPL008W
YPL004C
YPL003W
YOR382W
YOR378W
YOR375C
YOR374W
YOR373W
YOR372C
YOR369C
YOR360C
YOR359W
YOR354C
YOR353C
YOR349W
YOR346W
YOR344C
YOR340C
YOR338W
YOR337W
YOR335C
YOR327C
YOR326W
YOR324C
YOR322C
YOR320C
YOR317W
YOR312C
YOR311C
YOR306C
YOR301W
YOR298C-A
YOR297C
YOR293W
YOR292C
YOR290C
YOR289W
YOR288C
YOR287C
YOR273C
YOR272W
YOR271C
YOR270C
YOR267C
YOR260W
YOR259C
YOR254C
YOR247W
YOR246C
YOR237W
YOR236W
YOR234C
YOR231W
YOR229W
YOR228C
YOR224C
YOR212W
YOR208W
YOR207C
YOR206W
YOR205C
YOR202W
YOR201C
YOR198C
YOR197W
YOR196C
YOR195W
YOR194C
YOR193W
YOR189W
YOR187W
YOR182C
YOR172W
YOR168W
YOR161C
YOR158W
YOR157C
YOR154W
YOR153W
YOR151C
YOR148C
YOR147W
YOR145C
YOR142W
YOR141C
YOR140W
YOR138C
YOR136W
YOR133W
YOR132W
YOR131C
YOR116C
YOR109W
YOR108W
YOR107W
YOR099W
YOR098C
YOR096W
YOR095C
YOR092W
YOR089C
YOR087W
YOR086C
YOR085W
YOR078W
YOR073W
YOR071C
YOR070C
YOR066W
YOR065W
YOR064C
YOR061W
YOR058C
YOR054C
YOR052C
YOR051C
YOR048C
YOR047C
YOR046C
YOR044W
YOR039W
YOR038C
YOR036W
YOR034C
YOR032C
YOR028C
YOR027W
YOR023C
YOR021C
YOR020C
YOR010C
YOR008C
YOL158C
YOL151W
YOL139C
YOL136C
YOL135C
YOL133W
YOL129W
YOL127W
YOL126C
YOL124C
YOL123W
YOL121C
YOL120C
YOL119C
YOL110W
YOL109W
YOL087C
YOL086W-A
YOL086C
YOL082W
YOL077W-A
YOL077C
YOL076W
YOL060C
YOL058W
YOL054W
YOL052C
YOL051W
YOL049W
YOL045W
YOL044W
YOL041C
YOL040C
YOL039W
YOL036W
YOL027C
YOL025W
YOL021C
YOL020W
YOL019W
YOL014W
YOL012C
YOL010W
YOL006C
YOL004W
YNR067C
YNR053C
YNR052C
YNR043W
YNR040W
YNR039C
YNR038W
YNR037C
YNR034W
YNR028W
YNR021W
YNR019W
YNR018W
YNR017W
YNR016C
YNR013C
YNR009W
YNR006W
YNR002C
YNR001C
YNL330C
YNL313C
YNL312W
YNL308C
YNL302C
YNL299W
YNL298W
YNL289W
YNL288W
YNL287W
YNL283C
YNL281W
YNL280C
YNL278W
YNL277W
YNL271C
YNL270C
YNL268W
YNL267W
YNL255C
YNL251C
YNL248C
YNL247W
YNL246W
YNL241C
YNL234W
YNL232W
YNL231C
YNL229C
YNL225C
YNL216W
YNL211C
YNL209W
YNL206C
YNL197C
YNL192W
YNL191W
YNL190W
YNL186W
YNL185C
YNL183C
YNL178W
YNL176C
YNL175C
YNL173C
YNL169C
YNL162W
YNL161W
YNL149C
YNL148C
YNL147W
YNL144C
YNL142W
YNL141W
YNL133C
YNL125C
YNL124W
YNL123W
YNL118C
YNL116W
YNL112W
YNL106C
YNL104C
YNL103W
YNL101W
YNL096C
YNL095C
YNL094W
YNL091W
YNL090W
YNL088W
YNL087W
YNL080C
YNL079C
YNL077W
YNL069C
YNL068C
YNL067W
YNL066W
YNL065W
YNL064C
YNL063W
YNL062C
YNL061W
YNL054W
YNL053W
YNL052W
YNL044W
YNL037C
YNL035C
YNL031C
YNL030W
YNL029C
YNL024C-A
YNL022C
YNL007C
YNL006W
YNL002C
YNL001W
YMR315W
YMR314W
YMR313C
YMR309C
YMR307W
YMR304W
YMR302C
YMR296C
YMR295C
YMR291W
YMR290C
YMR284W
YMR280C
YMR272C
YMR271C
YMR266W
YMR265C
YMR260C
YMR256C
YMR251W-A
YMR246W
YMR243C
YMR242C
YMR240C
YMR236W
YMR235C
YMR230W
YMR229C
YMR216C
YMR215W
YMR211W
YMR205C
YMR203W
YMR202W
YMR200W
YMR199W
YMR197C
YMR195W
YMR189W
YMR188C
YMR186W
YMR185W
YMR184W
YMR179W
YMR173W
YMR172W
YMR171C
YMR163C
YMR149W
YMR146C
YMR145C
YMR143W
YMR142C
YMR136W
YMR135C
YMR134W
YMR131C
YMR125W
YMR124W
YMR123W
YMR122W-A
YMR119W
YMR116C
YMR109W
YMR108W
YMR102C
YMR086W
YMR083W
YMR080C
YMR079W
YMR078C
YMR075W
YMR074C
YMR072W
YMR070W
YMR058W
YMR056C
YMR055C
YMR049C
YMR044W
YMR039C
YMR038C
YMR037C
YMR035W
YMR034C
YMR031C
YMR024W
YMR015C
YMR013C
YMR012W
YMR010W
YMR006C
YMR005W
YMR003W
YML128C
YML124C
YML121W
YML116W
YML115C
YML111W
YML107C
YML106W
YML102W
YML100W
YML099C
YML098W
YML093W
YML091C
YML088W
YML085C
YML082W
YML074C
YML073C
YML072C
YML071C
YML069W
YML068W
YML064C
YML063W
YML059C
YML058W
YML057W
YML056C
YML055W
YML053C
YML052W
YML043C
YML041C
YML038C
YML035C
YML034W
YML028W
YML026C
YML025C
YML024W
YML023C
YML022W
YML018C
YML017W
YML012W
YML007W
YML001W
YLR454W
YLR451W
YLR449W
YLR448W
YLR441C
YLR438W
YLR437C
YLR432W
YLR429W
YLR419W
YLR418C
YLR414C
YLR413W
YLR410W
YLR409C
YLR407W
YLR406C
YLR401C
YLR399C
YLR398C
YLR395C
YLR388W
YLR387C
YLR378C
YLR375W
YLR373C
YLR372W
YLR371W
YLR370C
YLR367W
YLR363W-A
YLR363C
YLR359W
YLR355C
YLR354C
YLR353W
YLR350W
YLR347C
YLR346C
YLR344W
YLR340W
YLR336C
YLR335W
YLR333C
YLR332W
YLR330W
YLR328W
YLR325C
YLR314C
YLR312W-A
YLR312C
YLR310C
YLR309C
YLR304C
YLR303W
YLR300W
YLR297W
YLR293C
YLR287C-A
YLR285W
YLR284C
YLR277C
YLR264W
YLR259C
YLR257W
YLR254C
YLR250W
YLR249W
YLR248W
YLR247C
YLR231C
YLR226W
YLR225C
YLR224W
YLR222C
YLR221C
YLR220W
YLR208W
YLR204W
YLR197W
YLR192C
YLR190W
YLR189C
YLR186W
YLR185W
YLR183C
YLR180W
YLR179C
YLR167W
YLR153C
YLR149C
YLR143W
YLR142W
YLR138W
YLR129W
YLR126C
YLR116W
YLR110C
YLR109W
YLR108C
YLR107W
YLR106C
YLR096W
YLR095C
YLR094C
YLR093C
YLR090W
YLR089C
YLR084C
YLR083C
YLR075W
YLR074C
YLR061W
YLR058C
YLR056W
YLR055C
YLR049C
YLR048W
YLR045C
YLR044C
YLR042C
YLR040C
YLR038C
YLR034C
YLR029C
YLR027C
YLR026C
YLR023C
YLR019W
YLR018C
YLR010C
YLR008C
YLR007W
YLR006C
YLL062C
YLL061W
YLL050C
YLL049W
YLL045C
YLL041C
YLL040C
YLL039C
YLL038C
YLL034C
YLL033W
YLL032C
YLL031C
YLL028W
YLL027W
YLL024C
YLL021W
YLL013C
YLL012W
YLL011W
YLL010C
YLL009C
YLL008W
YLL001W
YKR099W
YKR098C
YKR097W
YKR095W-A
YKR094C
YKR093W
YKR092C
YKR090W
YKR089C
YKR082W
YKR081C
YKR080W
YKR075C
YKR071C
YKR069W
YKR062W
YKR059W
YKR057W
YKR042W
YKR038C
YKR028W
YKR025W
YKR024C
YKR016W
YKR011C
YKR010C
YKR002W
YKR001C
YKL216W
YKL213C
YKL212W
YKL210W
YKL205W
YKL204W
YKL201C
YKL196C
YKL195W
YKL190W
YKL186C
YKL184W
YKL183W
YKL182W
YKL181W
YKL180W
YKL172W
YKL171W
YKL167C
YKL160W
YKL156W
YKL142W
YKL130C
YKL128C
YKL127W
YKL126W
YKL125W
YKL120W
YKL117W
YKL109W
YKL104C
YKL101W
YKL100C
YKL099C
YKL098W
YKL096W-A
YKL095W
YKL087C
YKL085W
YKL080W
YKL078W
YKL072W
YKL068W-A
YKL068W
YKL063C
YKL060C
YKL057C
YKL056C
YKL054C
YKL052C
YKL051W
YKL046C
YKL035W
YKL032C
YKL029C
YKL027W
YKL023W
YKL016C
YKL015W
YKL010C
YKL008C
YKL007W
YKL006W
YKL005C
YKL004W
YKL001C
YJR151C
YJR148W
YJR145C
YJR139C
YJR127C
YJR123W
YJR119C
YJR117W
YJR115W
YJR113C
YJR112W
YJR111C
YJR110W
YJR109C
YJR105W
YJR104C
YJR101W
YJR097W
YJR094W-A
YJR093C
YJR092W
YJR091C
YJR090C
YJR066W
YJR065C
YJR063W
YJR060W
YJR059W
YJR058C
YJR055W
YJR048W
YJR047C
YJR046W
YJR045C
YJR016C
YJR010W
YJR009C
YJR007W
YJR006W
YJR005W
YJR004C
YJR003C
YJR002W
YJL218W
YJL217W
YJL210W
YJL207C
YJL200C
YJL198W
YJL194W
YJL192C
YJL191W
YJL190C
YJL189W
YJL187C
YJL181W
YJL178C
YJL177W
YJL166W
YJL159W
YJL158C
YJL155C
YJL154C
YJL151C
YJL148W
YJL145W
YJL143W
YJL140W
YJL136C
YJL133W
YJL133C-A
YJL129C
YJL125C
YJL124C
YJL122W
YJL115W
YJL111W
YJL110C
YJL109C
YJL104W
YJL101C
YJL100W
YJL098W
YJL088W
YJL083W
YJL082W
YJL080C
YJL076W
YJL063C
YJL062W-A
YJL061W
YJL044C
YJL042W
YJL039C
YJL035C
YJL034W
YJL033W
YJL029C
YJL026W
YJL025W
YJL024C
YJL020C
YJL014W
YJL012C
YJL011C
YJL008C
YJL006C
YJL001W
YIR035C
YIR034C
YIR033W
YIR032C
YIR031C
YIR018W
YIR017C
YIR007W
YIL160C
YIL159W
YIL158W
YIL149C
YIL148W
YIL145C
YIL144W
YIL143C
YIL142W
YIL133C
YIL131C
YIL130W
YIL127C
YIL126W
YIL125W
YIL122W
YIL121W
YIL118W
YIL117C
YIL115C
YIL113W
YIL111W
YIL107C
YIL106W
YIL094C
YIL091C
YIL090W
YIL079C
YIL078W
YIL075C
YIL074C
YIL069C
YIL062C
YIL056W
YIL052C
YIL051C
YIL050W
YIL036W
YIL035C
YIL033C
YIL030C
YIL019W
YIL018W
YIL014W
YIL014C-A
YIL013C
YIL011W
YIL009C-A
YIL002W-A
YHR210C
YHR208W
YHR206W
YHR205W
YHR203C
YHR197W
YHR194W
YHR193C
YHR183W
YHR181W
YHR179W
YHR178W
YHR174W
YHR171W
YHR170W
YHR163W
YHR154W
YHR152W
YHR151C
YHR150W
YHR149C
YHR148W
YHR147C
YHR146W
YHR144C
YHR143W
YHR141C
YHR135C
YHR128W
YHR127W
YHR110W
YHR108W
YHR107C
YHR103W
YHR098C
YHR089C
YHR088W
YHR086W
YHR085W
YHR084W
YHR083W
YHR082C
YHR079C
YHR077C
YHR072W-A
YHR071W
YHR070W
YHR069C
YHR066W
YHR065C
YHR064C
YHR052W
YHR050W
YHR049W
YHR048W
YHR047C
YHR046C
YHR042W
YHR040W
YHR037W
YHR031C
YHR030C
YHR023W
YHR021C
YHR020W
YHR019C
YHR010W
YHR009C
YHR006W
YHR005C-A
YHR004C
YHR002W
YHL033C
YHL029C
YHL028W
YHL027W
YHL026C
YHL025W
YHL015W
YHL011C
YHL009C
YHL007C
YHL004W
YHL003C
YHL001W
YGR289C
YGR285C
YGR283C
YGR281W
YGR280C
YGR279C
YGR268C
YGR267C
YGR266W
YGR264C
YGR255C
YGR250C
YGR245C
YGR244C
YGR243W
YGR241C
YGR239C
YGR234W
YGR233C
YGR229C
YGR214W
YGR211W
YGR210C
YGR204W
YGR202C
YGR198W
YGR197C
YGR193C
YGR192C
YGR189C
YGR187C
YGR186W
YGR185C
YGR183C
YGR180C
YGR179C
YGR178C
YGR170W
YGR169C-A
YGR162W
YGR161W-C
YGR161C
YGR159C
YGR158C
YGR157W
YGR156W
YGR155W
YGR154C
YGR153W
YGR149W
YGR148C
YGR147C
YGR146C
YGR145W
YGR143W
YGR142W
YGR141W
YGR136W
YGR129W
YGR128C
YGR120C
YGR119C
YGR118W
YGR117C
YGR108W
YGR106C
YGR103W
YGR102C
YGR096W
YGR094W
YGR092W
YGR090W
YGR089W
YGR086C
YGR083C
YGR082W
YGR081C
YGR079W
YGR078C
YGR068C
YGR065C
YGR061C
YGR060W
YGR057C
YGR055W
YGR054W
YGR049W
YGR048W
YGR047C
YGR038W
YGR037C
YGR035C
YGR034W
YGR033C
YGR031W
YGR030C
YGR028W
YGR027C
YGR024C
YGR021W
YGR014W
YGR003W
YGR002C
YGL253W
YGL252C
YGL238W
YGL234W
YGL229C
YGL228W
YGL222C
YGL219C
YGL216W
YGL215W
YGL209W
YGL207W
YGL206C
YGL202W
YGL198W
YGL195W
YGL190C
YGL189C
YGL184C
YGL181W
YGL171W
YGL169W
YGL167C
YGL166W
YGL157W
YGL147C
YGL146C
YGL145W
YGL137W
YGL135W
YGL125W
YGL123W
YGL122C
YGL116W
YGL107C
YGL106W
YGL105W
YGL103W
YGL101W
YGL097W
YGL095C
YGL082W
YGL078C
YGL077C
YGL076C
YGL071W
YGL064C
YGL063W
YGL056C
YGL055W
YGL054C
YGL050W
YGL040C
YGL038C
YGL037C
YGL036W
YGL035C
YGL031C
YGL030W
YGL028C
YGL023C
YGL022W
YGL013C
YGL012W
YGL009C
YGL008C
YFR040W
YFR039C
YFR036W
YFR034C
YFR033C
YFR032C-A
YFR031C-A
YFR030W
YFR029W
YFR028C
YFR025C
YFR017C
YFR016C
YFR011C
YFR009W
YFR005C
YFR002W
YFL054C
YFL052W
YFL039C
YFL038C
YFL036W
YFL034W
YFL034C-A
YFL033C
YFL024C
YFL023W
YFL022C
YFL021W
YFL018C
YFL016C
YFL013C
YFL010C
YFL009W
YFL008W
YFL007W
YER185W
YER184C
YER178W
YER177W
YER176W
YER169W
YER168C
YER167W
YER166W
YER165W
YER163C
YER161C
YER159C
YER145C
YER141W
YER137C
YER136W
YER133W
YER131W
YER130C
YER127W
YER126C
YER125W
YER123W
YER122C
YER120W
YER117W
YER114C
YER112W
YER111C
YER110C
YER102W
YER094C
YER092W
YER090W
YER088C
YER087C-B
YER086W
YER082C
YER075C
YER074W
YER073W
YER072W
YER069W
YER068W
YER067W
YER065C
YER064C
YER063W
YER062C
YER056C-A
YER056C
YER055C
YER048C
YER044C
YER043C
YER037W
YER036C
YER033C
YER032W
YER031C
YER028C
YER026C
YER019C-A
YER017C
YER013W
YER006W
YER002W
YER001W
YEL072W
YEL071W
YEL063C
YEL061C
YEL060C
YEL055C
YEL047C
YEL044W
YEL043W
YEL040W
YEL039C
YEL038W
YEL036C
YEL032W
YEL031W
YEL029C
YEL027W
YEL025C
YEL024W
YEL021W
YEL017W
YEL017C-A
YEL007W
YEL006W
YEL002C
YDR529C
YDR528W
YDR525W-A
YDR524C
YDR518W
YDR510W
YDR508C
YDR507C
YDR506C
YDR502C
YDR501W
YDR500C
YDR497C
YDR496C
YDR492W
YDR490C
YDR487C
YDR471W
YDR470C
YDR469W
YDR464W
YDR463W
YDR462W
YDR461C-A
YDR452W
YDR451C
YDR450W
YDR449C
YDR448W
YDR447C
YDR444W
YDR443C
YDR441C
YDR430C
YDR429C
YDR427W
YDR418W
YDR412W
YDR411C
YDR407C
YDR406W
YDR405W
YDR404C
YDR399W
YDR398W
YDR395W
YDR390C
YDR389W
YDR388W
YDR387C
YDR385W
YDR382W
YDR381W
YDR381C-A
YDR380W
YDR379C-A
YDR374W-A
YDR373W
YDR372C
YDR367W
YDR365C
YDR363W-A
YDR361C
YDR359C
YDR358W
YDR357C
YDR354W
YDR352W
YDR351W
YDR350C
YDR348C
YDR347W
YDR345C
YDR335W
YDR334W
YDR333C
YDR326C
YDR313C
YDR309C
YDR302W
YDR299W
YDR297W
YDR296W
YDR295C
YDR292C
YDR284C
YDR281C
YDR280W
YDR276C
YDR275W
YDR270W
YDR266C
YDR260C
YDR257C
YDR254W
YDR251W
YDR247W
YDR246W
YDR245W
YDR238C
YDR234W
YDR233C
YDR232W
YDR231C
YDR229W
YDR228C
YDR226W
YDR224C
YDR216W
YDR214W
YDR212W
YDR211W
YDR210W
YDR208W
YDR198C
YDR191W
YDR190C
YDR189W
YDR188W
YDR186C
YDR180W
YDR177W
YDR176W
YDR175C
YDR174W
YDR173C
YDR171W
YDR169C
YDR161W
YDR156W
YDR153C
YDR152W
YDR151C
YDR150W
YDR148C
YDR146C
YDR144C
YDR138W
YDR129C
YDR127W
YDR123C
YDR122W
YDR121W
YDR120C
YDR119W
YDR101C
YDR100W
YDR099W
YDR098C
YDR097C
YDR093W
YDR091C
YDR090C
YDR089W
YDR087C
YDR077W
YDR072C
YDR069C
YDR062W
YDR061W
YDR060W
YDR058C
YDR052C
YDR051C
YDR050C
YDR047W
YDR046C
YDR045C
YDR044W
YDR043C
YDR041W
YDR036C
YDR035W
YDR034C
YDR033W
YDR032C
YDR027C
YDR022C
YDR017C
YDR016C
YDR012W
YDR011W
YDR007W
YDR006C
YDR002W
YDR001C
YDL241W
YDL235C
YDL231C
YDL230W
YDL229W
YDL226C
YDL225W
YDL224C
YDL209C
YDL208W
YDL203C
YDL202W
YDL198C
YDL197C
YDL195W
YDL194W
YDL192W
YDL191W
YDL185W
YDL182W
YDL181W
YDL175C
YDL171C
YDL170W
YDL160C
YDL159W
YDL155W
YDL148C
YDL147W
YDL144C
YDL143W
YDL140C
YDL138W
YDL137W
YDL136W
YDL133W
YDL133C-A
YDL131W
YDL129W
YDL128W
YDL126C
YDL125C
YDL124W
YDL122W
YDL121C
YDL120W
YDL116W
YDL113C
YDL112W
YDL111C
YDL101C
YDL097C
YDL084W
YDL083C
YDL082W
YDL076C
YDL075W
YDL074C
YDL073W
YDL072C
YDL061C
YDL060W
YDL052C
YDL051W
YDL049C
YDL047W
YDL046W
YDL042C
YDL033C
YDL031W
YDL028C
YDL027C
YDL022W
YDL020C
YDL014W
YDL010W
YDL007W
YDL003W
YCR095C
YCR093W
YCR092C
YCR090C
YCR084C
YCR073W-A
YCR073C
YCR072C
YCR069W
YCR067C
YCR061W
YCR057C
YCR051W
YCR048W
YCR047C
YCR043C
YCR035C
YCR034W
YCR033W
YCR031C
YCR028C
YCR027C
YCR024C
YCR017C
YCR015C
YCR012W
YCR011C
YCR008W
YCR003W
YCR002C
YCL064C
YCL063W
YCL054W
YCL043C
YCL039W
YCL037C
YCL036W
YCL031C
YCL025C
YCL024W
YCL018W
YBR298C
YBR287W
YBR284W
YBR279W
YBR249C
YBR248C
YBR247C
YBR239C
YBR238C
YBR230C
YBR229C
YBR221C
YBR218C
YBR212W
YBR211C
YBR210W
YBR207W
YBR203W
YBR202W
YBR201C-A
YBR199W
YBR198C
YBR197C
YBR196C
YBR195C
YBR189W
YBR188C
YBR187W
YBR183W
YBR181C
YBR179C
YBR177C
YBR171W
YBR170C
YBR165W
YBR164C
YBR162W-A
YBR162C
YBR161W
YBR158W
YBR154C
YBR151W
YBR150C
YBR143C
YBR139W
YBR138C
YBR135W
YBR133C
YBR132C
YBR127C
YBR126C
YBR125C
YBR123C
YBR122C
YBR121C
YBR120C
YBR119W
YBR118W
YBR115C
YBR112C
YBR108W
YBR107C
YBR106W
YBR105C
YBR104W
YBR101C
YBR092C
YBR089C-A
YBR088C
YBR086C
YBR085W
YBR084W
YBR084C-A
YBR082C
YBR080C
YBR079C
YBR073W
YBR071W
YBR070C
YBR069C
YBR068C
YBR066C
YBR060C
YBR059C
YBR056W
YBR049C
YBR048W
YBR047W
YBR046C
YBR043C
YBR039W
YBR038W
YBR037C
YBR034C
YBR031W
YBR023C
YBR021W
YBR017C
YBR016W
YBR011C
YBR009C
YBR007C
YBR003W
YBR002C
YBL103C
YBL102W
YBL099W
YBL095W
YBL093C
YBL092W
YBL087C
YBL076C
YBL071W-A
YBL067C
YBL064C
YBL057C
YBL056W
YBL055C
YBL051C
YBL050W
YBL047C
YBL046W
YBL045C
YBL042C
YBL039C
YBL038W
YBL035C
YBL033C
YBL032W
YBL030C
YBL029C-A
YBL028C
YBL027W
YBL024W
YBL017C
YBL015W
YBL014C
YBL011W
YBL009W
YBL007C
YBL006C
YBL004W
YBL003C
YBL002W
YAR042W
YAR035W
YAR015W
YAR014C
YAR007C
YAR002W
YAL062W
YAL061W
YAL053W
YAL051W
YAL043C
YAL042W
YAL041W
YAL039C
YAL038W
YAL036C
YAL035W
YAL029C
YAL028W
YAL025C
YAL017W
YAL012W
YAL005C
YAL003W
YAL002W

## Sheet: Asymmetric -1
YPR194C
YPL266W
YPL246C
YPL188W
YPL169C
YOR354C
YOR281C
YOR130C
YOR061W
YOR001W
YOL136C
YOL124C
YOL022C
YNR059W
YNR039C
YNR020C
YNL327W
YNL322C
YNL312W
YNL297C
YNL254C
YNL222W
YNL189W
YNL185C
YNL166C
YNL142W
YNL076W
YNL032W
YNL026W
YMR318C
YMR260C
YMR208W
YMR146C
YML118W
YML111W
YML070W
YML019W
YLR418C
YLR337C
YLR222C
YLR167W
YLR166C
YLR027C
YLR025W
YLL063C
YLL018C
YKR095W
YKR009C
YKR003W
YKL192C
YKL179C
YKL134C
YKL101W
YKL082C
YKL068W
YJR110W
YJR055W
YJL190C
YJL186W
YJL154C
YJL129C
YJL093C
YJL083W
YJL014W
YJL005W
YIR021W
YIL033C
YHR142W
YHR094C
YHR085W
YHR052W
YHR006W
YGR271C-A
YGR257C
YGR252W
YGR206W
YGR200C
YGR140W
YGR010W
YGL251C
YGL223C
YGL139W
YGL137W
YGL040C
YFR051C
YFR021W
YER183C
YER109C
YER090W
YER086W
YER052C
YER027C
YEL062W
YDR499W
YDR308C
YDR294C
YDR268W
YDR110W
YDR052C
YDL176W
YDL168W
YDL035C
YCR034W
YCL035C
YBR240C
YBR228W
YBR200W
YBR070C
YBL101C
YBL080C
YBL061C
YBL059C-A
YBL015W
YAL067C
YAL025C

[truncated: 2 more sheets: Asymmetric +1, Sources]
